# Supplementary material for: A positive contribution to nitrogen removal by a novel NOB in a full-scale duck wastewater treatment system
Source: Water Res X. 2024 Jul 10;24:100237. doi: 10.1016/j.wroa.2024.100237 (PMC11327836; doi:10.1016/j.wroa.2024.100237)
Supplement: Supplementary file 1 [file mmc1.xlsx]

## Sheet: Table S1
Table S1: Information of recovered NOB MAGs
Group	MAGs	Genome size (Mb)	Longest contig	N50 (scaffolds)	scaffolds	predicted gene	GC (%)	Coding density (%)	Contamination (%)	Completeness (%)	Abundance (%)
Group 1	1_A_bin.127	2.48483	33599	10521	287	2687	59.0054	86.0814	5.55556	75.8586	0.454642
	2_A_bin.25	3.07181	109150	10838	362	3324	59.3397	85.9765	8.28914	69.9495	0.483834
	NOB01	4.00087	206831	94563	67	3885	59.7023	85.2162	4.59596	91.3636	0.462364
	A_L_bin.46	4.10663	57238	9052	597	4415	59.6498	86.5479	4.54545	70.9091	0.0734079
	Y_A_bin.76	3.3197	59677	15334	276	3411	59.7793	86.6338	3.73737	79.0909	0.139411
	Y_B_bin.195	4.13715	58155	16760	324	4278	59.6563	86.4228	7.22222	82.8788	0.132424
Group 2	1_A_bin.188	3.44338	61905	15429	292	3492	58.1684	89.1005	2.95455	82.6705	0.247181
	2_A_bin.44	3.35243	118967	14088	291	3400	58.1938	88.9067	1.81818	81.9886	0.245742
	2_O_bin.127	3.75999	75412	15409	330	3809	58.1909	88.7725	2.72727	85.8523	0.242472
	A_L_bin.148	1.7144	25382	8519	233	1911	57.0936	88.1014	5.42265	55.2632	0.0621549
	NOB03	4.4181	1051880	377441	23	4206	57.8495	88.3044	2.72727	94.8295	0.198739
	Y_A_bin.39	4.20802	123138	29048	239	4144	58.0298	89.0174	9.09091	95.8523	0.102746
	Y_B_bin.47	3.98598	162964	32592	200	3925	57.9087	88.4379	3.18182	93.125	0.0908298
Group 3	1_A_bin.29	3.40224	356923	178413	38	3255	60.4087	91.6008	5.22727	88.5795	2.78322
	2_A_bin.28	3.84129	450736	191843	36	3723	60.2464	91.343	4.31818	94.9432	2.66273
	2_O_bin.166	3.64505	414276	130274	44	3515	60.3763	91.5887	5.22727	95.8523	2.64397
	A_L_bin.11	3.79154	336630	133874	51	3675	60.3752	91.5489	4.31818	94.0909	0.344509
	NOB04	3.52018	164771	67126	86	3421	60.5825	91.653	4.31818	94.9432	0.52173
	Y_A_bin.25	3.68321	148307	64869	92	3572	60.5071	91.803	4.31818	94.9432	0.501314
	Y_B_bin.101	2.93902	143163	65151	74	2881	60.4202	91.82	2.95455	90.8523	0.459508
Group 4	1_A_bin.8	3.78686	226083	55738	107	3746	61.498	87.4293	7.27273	86.4141	0.575315
	2_A_bin.174	2.88911	240410	56724	96	2868	61.5847	87.1359	1.75439	57.0175	0.531637
	2_O_bin.55	3.26297	215150	57999	110	3230	61.7266	87.5936	0	74.5614	0.528425
	NOB02	4.36297	297376	126938	70	4312	61.2923	87.2145	6.41414	94.0909	0.116569
	Y_A_bin.62	2.93389	52852	11258	315	3038	61.7175	88.2365	0	60.8772	0.0743257
	Y_B_bin.141	2.67348	57732	12282	243	2764	61.9594	88.3453	4.84848	59.6717	0.0694283
Unclassify	B_L_bin.188	2.15806	11125	4207	551	2470	61.2568	88.2025	7.22222	53.1263	0.097038

## Sheet: Table S2
Table S2: Average Nucleotide Identity (ANI) analysis of all Nitrospira genomes
	NOB01	NOB02	NOB04	NOB03
NOB01	100
NOB02	84.8397	100
NOB04	74.5566	74.7905	100
NOB03	74.4316	74.6782	74.9366	100
Ca. Nitrospira_inopinata	74.5142	74.8971	74.6651	74.4001
Ca. Nitrospira_kreftii	74.2351	74.217	74.4935	74.139
Ca. Nitrospira_nitrificans	74.3817	74.4577	74.5788	74.3581
Ca. Nitrospira_sp. ZN2	74.3791	74.633	77.4794	74.6364
Nitrospira defluvii_AH-315-K17	73.7187	73.6612	73.7281	73.6539
Nitrospira defluvii_NC	74.2468	74.4573	76.1607	74.5149
Nitrospira defluvii_NOB1	74.2992	74.4942	77.0586	74.5886
Nitrospira defluvii_NOB2	74.5416	74.8252	99.8589	74.8966
Nitrospira japonica	74.5056	74.6454	74.7909	74.5273
Nitrospira lenta	74.4775	74.5552	74.9288	74.536
Nitrospira moscoviensis	74.7777	75.1895	75.2268	74.7885
Nitrospira sp. ACE_NIT10	74.0914	74.1704	74.2617	74.1783
Nitrospira sp. ACE_NIT11	74.1653	74.259	74.4107	74.2659
Nitrospira sp. ACE_NIT12	74.1324	74.2236	74.3254	74.2789
Nitrospira sp. ACE_NIT13	74.4234	74.5438	74.4062	74.2898
Nitrospira sp. ACE_NIT1	74.2655	74.506	76.8094	74.6184
Nitrospira sp. ACE_NIT3	74.1625	74.4398	76.2968	74.6473
Nitrospira sp. ACE_NIT4	74.2128	74.4777	76.3897	74.7528
Nitrospira sp. ACE_NIT5	74.2578	74.5449	76.4067	74.7495
Nitrospira sp. ACE_NIT6	74.4152	74.5428	76.7361	74.6636
Nitrospira sp. ACE_NIT7	74.1709	74.1529	74.3502	74.2416
Nitrospira sp. ACE_NIT8	74.122	74.0758	74.2328	74.1746
Nitrospira sp. ACE_NIT9	74.2285	74.2073	74.3845	74.0587
Nitrospira sp. AMP-bin1	74.2159	74.2177	74.3939	74.1739
Nitrospira sp. AMP-bin2	74.3771	74.5784	76.7341	74.6807
Nitrospira sp. Bin_21_1	73.5941	73.5387	73.6054	73.5511
Nitrospira sp. Bin_24_1	73.7063	73.664	73.6397	73.6985
Nitrospira sp. Bin_29_1	73.7775	73.8183	73.7658	73.6284
Nitrospira sp. Bin_29_2_1	73.5862	73.5747	73.6712	73.6177
Nitrospira sp. Bin_34_1	73.7437	73.7085	73.7093	73.6409
Nitrospira sp. Bin_54_10	74.4712	74.6213	74.8056	74.4931
Nitrospira sp. Bin_6_1_1	73.7093	73.7035	73.7491	73.6868
Nitrospira sp. bin_74	74.1676	74.4274	74.445	74.194
Nitrospira sp. Bin75	73.9548	73.9812	74.013	73.9341
Nitrospira sp. BS150m-G55	73.5698	73.6308	73.6682	73.5556
Nitrospira sp. BS150m-G56	73.7087	73.7603	73.6756	73.666
Nitrospira sp. CG24A	74.3835	74.4546	74.4761	74.3761
Nitrospira sp. CG24B	74.306	74.4406	74.5008	74.2996
Nitrospira sp. CG24C	74.4522	74.7303	74.5723	74.4282
Nitrospira sp. CG24D	74.4863	74.5825	74.8312	74.491
Nitrospira sp. CG24E	74.515	74.6095	74.5487	74.3215
Nitrospira sp. CO36405bin_1	73.9575	74.0135	74.1449	74.0251
Nitrospira sp. CR1. 1	74.3956	74.5635	76.5927	74.6321
Nitrospira sp. CR1. 2	74.3931	74.5807	77.0861	74.6325
Nitrospira sp. CR1. 3	74.6787	74.7991	74.7384	74.6033
Nitrospira sp. CR2. 1	74.3562	74.5392	76.9915	74.6259
Nitrospira sp. CTRL-bin1	74.2993	74.4876	76.4959	74.5668
Nitrospira sp. CTRL-LIN-TMP-bin1	74.5043	74.5019	74.4901	74.3897
Nitrospira sp. EFPC_84	74.4156	74.4152	74.4106	74.2247
Nitrospira sp. EsbE_18-Q3-R3-47_BAT3C. 226	74.4693	74.7744	77.1466	74.8493
Nitrospira sp. EsbW_18-Q3-R4-48_MAXAC. 012	74.481	74.7874	77.1996	74.8292
Nitrospira sp. Go_Eff_bin_173	74.2384	74.465	76.5108	74.5494
Nitrospira sp. Go_Eff_bin_299	74.4882	74.7556	77.1776	74.7836
Nitrospira sp. Go_SlAct_bin_31	74.0454	74.2997	76.0105	74.3061
Nitrospira sp. Go_SlAct_bin_355	74.403	74.5033	76.6827	74.6633
Nitrospira sp. Go_SlAct_bin_422	74.4681	74.7439	77.118	74.7824
Nitrospira sp. Go_SlAct_bin_52	74.0227	74.2353	76.0975	74.2485
Nitrospira sp. Gw_Bodden_bin_138	74.4465	74.734	77.0418	74.7781
Nitrospira sp. Gw_Eff_bin_145	74.5018	74.7714	77.1386	74.8231
Nitrospira sp. Gw_Inlet_bin_198	74.3931	74.686	76.9869	74.8164
Nitrospira sp. Gw_SlAct_bin_176	74.4677	74.7314	77.0743	74.8208
Nitrospira sp. Gw_SlPrim_bin_98	74.4782	74.7563	77.1946	74.9091
Nitrospira sp. H3_NOB1	74.5698	74.911	99.9022	74.9502
Nitrospira sp. Hade_18-Q3-R52-61_BAT3C. 250	74.2634	74.2088	74.5194	74.2081
Nitrospira sp. Hade_18-Q3-R52-61_MAXAC. 023	74.4431	74.7348	77.1328	74.8061
Nitrospira sp. HKST-UBA02	73.9136	73.8128	73.8577	73.9053
Nitrospira sp. HKST-UBA03	74.0136	73.9044	73.9243	73.9711
Nitrospira sp. HKST-UBA04	73.8334	73.7334	73.7604	73.7696
Nitrospira sp. HKST-UBA05	73.8841	73.8081	73.847	73.866
Nitrospira sp. HKST-UBA06	73.9673	73.8769	73.918	73.9512
Nitrospira sp. HKST-UBA07	73.801	73.8349	73.826	73.8421
Nitrospira sp. HKST-UBA08	73.8454	73.8015	73.76	73.7813
Nitrospira sp. HKST-UBA09	73.7262	73.779	73.7415	73.7624
Nitrospira sp. HKST-UBA10	73.7097	73.7245	73.7169	73.6669
Nitrospira sp. HN-bin3	74.2671	74.3395	74.5092	74.3105
Nitrospira sp. Kalu_18-Q3-R12-55_MAXAC. 132v2	74.2702	74.1737	74.3545	74.1976
Nitrospira sp. KAN-bin1	74.2089	74.2219	74.4709	74.1472
Nitrospira sp. KAN-bin2	74.2088	74.2038	74.3525	74.1922
Nitrospira sp. KAN-bin3	74.3828	74.5741	76.8063	74.6837
Nitrospira sp. K_DeepCast_150m_m2_200	73.6477	73.5837	73.7299	73.6509
Nitrospira sp. K_DeepCast_250m_m1_045	73.6091	73.5863	73.719	73.6026
Nitrospira sp. K_DeepCast_300m_m2_067	73.6192	73.5712	73.5729	73.6613
Nitrospira sp. KM1	74.2594	74.4494	74.4319	74.4423
Nitrospira sp. K_Offshore_80m_m2_040	74.6367	74.9573	75.1239	74.4784
Nitrospira sp. K_Offshore_80m_m2_121	74.8737	75.3622	74.864	74.6068
Nitrospira sp. LK265	74.3574	74.3573	74.3162	74.2648
Nitrospira sp. LK70	74.6643	74.5187	74.3612	74.4622
Nitrospira sp. Lyne_18-Q3-R50-59_BATAC. 375	74.4736	74.7966	77.2377	74.9021
Nitrospira sp. MAG_137	74.4231	74.5081	74.8847	74.481
Nitrospira sp. MAG_149	74.198	74.1814	74.4242	74.2178
Nitrospira sp. MAG_237	74.2453	74.2496	74.3825	74.1976
Nitrospira sp. MAG_242	74.403	74.5608	76.5045	74.5711
Nitrospira sp. MAG_245	74.2722	74.2443	74.4094	74.1247
Nitrospira sp. MAG_246	74.4002	74.5418	76.7019	74.7382
Nitrospira sp. MAG_248	74.228	74.2249	74.3175	74.2427
Nitrospira sp. MAG_266	74.3954	74.5572	76.5977	74.7294
Nitrospira sp. MAG_275	74.3676	74.5548	76.8459	74.7613
Nitrospira sp. MAG_79	74.4829	74.6566	77.1827	74.8599
Nitrospira sp. MC12_S10_M_CONCOCT_025	74.6377	74.8077	75.2447	74.7512
Nitrospira sp. MC14_S12_M_CONCOCT_129	74.5814	74.7873	75.2413	74.7669
Nitrospira sp. MC17_S15_bin_99	74.6152	74.78	75.1935	74.7165
Nitrospira sp. MC9_S7_M_Binsanity_088	74.5979	74.8453	75.249	74.7614
Nitrospira sp. M_DeepCast_200m_m2_046	73.622	73.6016	73.5992	73.6574
Nitrospira sp. M_DeepCast_50m_m2_151	74.3652	74.6537	74.7278	74.4744
Nitrospira sp. M_DeepCast_65m_m2_155	74.6444	75.0335	74.8608	74.4503
Nitrospira sp. M_DeepCast_65m_m2_186	74.7777	75.1563	74.8409	74.5822
Nitrospira sp. M_DeepCast_65m_mx_150	74.5322	74.6555	74.7098	74.4181
Nitrospira sp. MGR_bin213	74.2472	74.43	76.2735	74.6491
Nitrospira sp. MGR_bin379	74.23	74.3046	75.9933	74.5516
Nitrospira sp. MohnsGC08_bin011	73.6077	73.6748	73.6704	73.6685
Nitrospira sp. MohnsGC08_bin021	74.1536	74.3793	74.262	74.167
Nitrospira sp. _ND1	74.4806	74.7407	77.1457	74.8637
Nitrospira sp. new_MAG-285	74.3011	74.2181	74.3369	74.1659
Nitrospira sp. new_MAG-286	74.2478	74.182	74.357	74.1516
Nitrospira sp. new_MAG-287	74.1959	74.2262	74.4299	74.201
Nitrospira sp. new_MAG-288	74.414	74.5222	76.7909	74.7585
Nitrospira sp. new_MAG-289	74.4008	74.6421	77.0243	74.7115
Nitrospira sp. NOB	74.5972	74.865	99.7651	74.9306
Nitrospira sp. OLB3	74.548	74.9492	99.7032	74.9409
Nitrospira sp. ON33M_5M_Binsanity_131	74.5926	74.8105	75.1766	74.7395
Nitrospira sp. palsa_1310	74.3839	74.5403	74.5403	74.3231
Nitrospira sp. palsa_1315	74.3067	74.4959	74.4764	74.3267
Nitrospira sp. P-RSF-IL-20	74.2612	74.3286	74.453	74.1874
Nitrospira sp. P-RSF-IL-22	74.4172	74.5629	74.8765	74.3664
Nitrospira sp. RCA	74.54	74.7301	74.6424	74.4965
Nitrospira sp. RCB	74.4549	74.6878	74.6436	74.3751
Nitrospira sp. Ribe_18-Q3-R11-54_BATAC. 650	74.496	74.7948	77.1783	74.8265
Nitrospira sp. Ribe_18-Q3-R11-54_MAXAC. 200	74.2876	74.2414	74.4978	74.2411
Nitrospira sp. RL_2_10	74.2381	74.1904	74.3189	74.1255
Nitrospira sp. RSF11	74.4208	74.3832	74.4404	74.261
Nitrospira sp. RSF127	74.3826	74.5638	76.7265	74.7151
Nitrospira sp. RSF12	74.2144	74.2435	74.383	74.1992
Nitrospira sp. RSF13	74.5237	74.5863	74.8765	74.5099
Nitrospira sp. RSF151	74.3407	74.6456	74.3682	74.1317
Nitrospira sp. RSF1	74.2916	74.3885	74.5457	74.2972
Nitrospira sp. RSF3	74.3028	74.4733	74.509	74.2671
Nitrospira sp. RSF48	74.2748	74.2642	74.3174	74.2064
Nitrospira sp. RSF5	74.3183	74.359	74.6032	74.2711
Nitrospira sp. RSF6	74.3218	74.4565	74.4148	74.3071
Nitrospira sp. RSF7	74.5014	74.7249	74.6896	74.4372
Nitrospira sp. RSF8	74.4724	74.5964	74.9017	74.478
Nitrospira sp. RSF9	74.3358	74.3563	74.496	74.2672
Nitrospira sp. Ru_enrich_NS	73.6989	73.7109	73.7076	73.6409
Nitrospira sp. SB0661_bin_20	74.0205	74.0307	73.9475	73.9688
Nitrospira sp. SB0662_bin_26	73.9891	74.1357	74.1203	74.0446
Nitrospira sp. SB0666_bin_27	73.9908	74.0733	74.0653	74.0855
Nitrospira sp. SB0667_bin_9	73.9895	74.0003	73.9378	73.9338
Nitrospira sp. SB0672_bin_25	73.9299	74.0781	74.0185	74.0178
Nitrospira sp. SB0673_bin_12	74.0132	74.0273	74.0294	73.9582
Nitrospira sp. SB0675_bin_23	73.9817	74.0212	73.9494	73.936
Nitrospira sp. SB0677_bin_15	74.0283	74.0595	74.0522	73.957
Nitrospira sp. SB0678_bin_10	73.9565	74.0595	74.0667	74.053
Nitrospira sp. SCGC_AG-212-E16	74.3779	74.5016	74.5312	74.3491
Nitrospira_sp. SCN_59-13	74.1383	74.3467	76.051	74.4266
Nitrospira sp. SG-bin1	74.3389	74.4256	74.4826	74.2615
Nitrospira sp. SG-bin2	74.3448	74.5433	74.519	74.3662
Nitrospira sp. SSF63	74.3264	74.6059	76.4947	74.7221
Nitrospira sp. ST-bin4	74.3615	74.6085	74.5757	74.3537
Nitrospira sp. ST-bin5	74.46	74.6139	74.8957	74.5424
Nitrospira sp. SU08M_6M_Binsanity_100	74.6023	74.7786	75.1895	74.702
Nitrospira sp. SU_4_4	74.1662	74.1825	74.3847	74.2214
Nitrospira sp. TMP-bin2	74.3142	74.4995	76.6322	74.6551
Nitrospira sp. TMP-bin3	74.4031	74.4993	76.5972	74.7222
Nitrospira sp. UBA10640	74.3772	74.509	76.7214	74.807
Nitrospira sp. UBA10644	74.3801	74.6529	76.8702	74.7277
Nitrospira sp. UBA11158	74.2652	74.2577	74.4157	74.2033
Nitrospira sp. UBA11364	74.2551	74.2816	74.3235	74.1946
Nitrospira sp. UBA2082	74.4417	74.5837	74.6699	74.4019
Nitrospira sp. UBA2083	74.2248	74.2343	74.2369	74.203
Nitrospira sp. UBA4129	74.282	74.5388	76.9181	74.6197
Nitrospira sp. UBA5698	74.2282	74.2101	74.3393	74.1516
Nitrospira sp. UBA5699	74.8434	75.3743	75.2853	74.8598
Nitrospira sp. UBA5702	74.254	74.2275	74.3716	74.1679
Nitrospira sp. UBA6488	74.5344	74.7249	75.0561	74.4882
Nitrospira sp. UBA6493	74.5599	74.742	75.0723	74.4805
Nitrospira sp. UBA667	74.4609	74.7248	76.9596	74.8276
Nitrospira sp. UBA6909	74.3396	74.3791	74.5413	74.2912
Nitrospira sp. UBA7240	74.3506	74.5048	76.8879	74.5648
Nitrospira sp. UBA7655	74.2948	74.2195	74.4459	74.292
Nitrospira sp. UBA8978	74.3705	74.497	76.9624	74.5343
Nitrospira sp. UW-LDO-01	74.3398	74.2894	74.4223	74.2287
Nitrospira sp. UW-LDO-02	74.4179	74.7116	77.1487	74.8748
Nitrospira sp. UWMA-0268	73.7207	73.7022	73.8153	73.735
Nitrospira sp. WB-IL-16	74.2858	74.5415	74.4896	74.2499
Nitrospira sp. WB-IL-20	74.4701	74.5654	74.7389	74.5021
Nitrospira sp. WC_33	74.0113	74.1241	73.9796	73.9917
Nitrospira sp. WS110	74.2011	74.1873	74.4662	74.2394
Nitrospira sp. WS238	74.1869	74.1593	75.0349	74.1477
Nitrospira sp. WS250	74.641	75.033	89.8444	74.7606
Nitrospira sp. WS74	74.7674	75.1067	77.5811	74.984
Nitrospira sp. YR-JJ	74.3349	74.4384	74.4777	74.3467
Nitrospira sp. YR-LS	74.4069	74.5879	74.6519	74.4344
Nitrospira sp. YR-PS	74.379	74.3694	74.3654	74.2688
Nitrospira sp. YR-WHU	74.3364	74.3941	74.5248	74.4101
Nitrospira sp. YR-XJB	74.3716	74.4059	74.5107	74.251
Nitrospira sp. YR-XLD	74.3172	74.4377	74.4558	74.3088
Nitrospira sp. YR-XLJ-1	74.2169	74.3062	74.4845	74.3187
Nitrospira sp. YR-XLJ-2	74.5006	74.6804	74.6167	74.5397
Nitrospira sp. YR-XLJ-3	74.4057	74.5605	74.6635	74.4554
Nitrospira sp. YR-ZJ	74.1984	74.2729	74.3921	74.277
uncultured Nitrospira sp. RBC001	74.2061	74.2776	74.3725	74.2632
uncultured Nitrospira sp. RBC003	73.8903	73.8864	73.8418	73.8613
uncultured Nitrospira sp. RBC035	74.2541	74.2226	74.3104	74.144
uncultured Nitrospira sp. RBC042	74.2721	74.2717	74.3391	74.2436
uncultured Nitrospira sp. RBC044	74.2358	74.2136	74.2713	74.1694
uncultured Nitrospira sp. RBC048	74.4969	74.5848	76.5829	74.7527
uncultured Nitrospira sp. RBC069	74.2231	74.1718	74.3147	74.2233
uncultured Nitrospira sp. RBC073	74.4034	74.5767	76.6919	74.7439
uncultured Nitrospira sp. RBC083	74.1429	74.1517	74.3269	74.2583
uncultured Nitrospira sp. RBC085	74.3717	74.6372	76.8547	74.7303
uncultured Nitrospira sp. RBC093	74.2872	74.3321	74.4167	74.2674
uncultured Nitrospira sp. RBC100	74.2537	74.1974	74.3888	74.1543

## Sheet: Table S3
Table S3: Function annotation of two novel NOB
Pathway	Gene	Function	Ca. Nitrostrain sp. NOB01	Ca. Nitrostrain sp. NOB02	Number
Nitrogen metabolism
Nitrogen metabolism	NXR	nitrite oxidoreductase, alpha subunit	NOB01_03_1	NOB02_26_57	1
		nitrite oxidoreductase, alpha subunit		NOB02_07_1
		nitrite oxidoreductase, beta subunit	NOB01_02_1	NOB02_26_56
		nitrite oxidoreductase, gamma subunit	NOB01_35_40	NOB02_01_141
		nitrite oxidoreductase, gamma subunit	NOB01_35_34
	cytochrome C552	cytochrome C552	NOB01_01_54	NOB02_09_78	2
	amine oxidase	amine oxidase	NOB01_19_62	NOB02_03_198	3
	NirK	copper-containing nitrite reductase NirK	NOB01_08_130	NOB02_13_21	4
	NirA	ferredoxin-nitrite reductase	NOB01_01_53	NOB02_09_77	5
	NrfAH	ammonia-forming cytochrome c nitrite reductase subunit c552		NOB02_05_40	6
		cytochrome c nitrite reductase small subunit	NOB01_15_79	NOB02_05_39
		cytochrome c nitrite reductase small subunit		NOB02_18_86
	NarGHIJ	Membrane‒bound Nitrate Reductase, alpha subunit	NOB01_13_25		7
		Membrane‒bound Nitrate Reductase,beta subunit	NOB01_13_26
		Membrane‒bound Nitrate Reductase,gamma subunit	NOB01_13_28
		nitrate reductase molybdenum cofactor assembly chaperone	NOB01_13_27
	NirBD	nitrite reductase (NADH) large subunit			8
		nitrite reductase (NADH) small subunit	NOB01_08_16	NOB02_01_58
		nitrite reductase (NADH) small subunit	NOB01_10_36	NOB02_12_17
		nitrite reductase (NADH) small subunit	NOB01_22_24	NOB02_30_3
	cynS	cyanate lyase	NOB01_01_60	NOB02_09_84	9
	GLUD1_2, gdhA	glutamate dehydrogenase	NOB01_03_125	NOB02_11_19	10
	glnA, GLUL	glutamine synthetase	NOB01_01_64	NOB02_09_88	11
	Urease	urease subunit alpha	NOB01_01_74		12
		urease subunit beta	NOB01_01_75
		urease subunit gamma	NOB01_01_76
	UreE	urease accessory protein			13
	UreF	urease accessory protein	NOB01_01_73
	UreG	urease accessory protein	NOB01_01_72
	UreD	urease accessory protein	NOB01_01_71
	UreJ	urease accessory protein
Autotrophy
TCA cycle	cs	citrate synthase	NOB01_16_22	NOB02_08_98	14
		citrate synthase	NOB01_56_14	NOB02_16_44
		citrate synthase		NOB02_28_72
	ACLY (r-TCA)	ATP citrate (pro-S)-lyase	NOB01_12_58	NOB02_02_131	15
		ATP citrate (pro-S)-lyase	NOB01_12_59	NOB02_02_133
	ACO	aconitate hydratase	NOB01_12_57	NOB02_02_134	16
	idh	isocitrate dehydrogenase (NADP)	NOB01_12_56	NOB02_02_135	17
		isocitrate dehydrogenase (NADP)		NOB02_30_10
	OGOR	2-oxoglutarate:ferredoxin oxidoreductase	NOB01_12_73	NOB02_02_123	18
		2-oxoglutarate:ferredoxin oxidoreductase		NOB02_30_25
		2-oxoglutarate:ferredoxin oxidoreductase epsilon subunit	NOB01_12_74	NOB02_02_122
	suc	succinyl-CoA synthetase (Succinyl-CoA ligase), ADP-forming, alpha subunit	NOB01_12_51	NOB02_02_140	19
		succinyl-CoA synthetase (Succinyl-CoA ligase), ADP-forming, alpha subunit	NOB01_55_6
		succinyl-CoA synthetase (Succinyl-CoA ligase), ADP-forming, beta subunit	NOB01_12_53	NOB02_02_138
		succinyl-CoA synthetase (Succinyl-CoA ligase), ADP-forming, beta subunit	NOB01_55_4
	sdh	succinate dehydrogenase/fumarate reductase, flavoprotein subunit		NOB02_26_15	20
		succinate dehydrogenase/fumarate reductase, iron/sulfur subunit	NOB01_22_40	NOB02_12_33
		succinate dehydrogenase / fumarate reductase, cytochrome b subunit	NOB01_08_124	NOB02_13_15
	fum	fumarate hydratase	NOB01_16_25	NOB02_16_42	21
	mdh	malate dehydrogenase	NOB01_25_28	NOB02_06_96	22
	por	pyruvate ferredoxin oxidoreductase alpha subunit	NOB01_12_72	NOB02_02_124	23
		pyruvate ferredoxin oxidoreductase alpha subunit	NOB01_24_1	NOB02_29_21
		pyruvate ferredoxin oxidoreductase beta subunit	NOB01_12_76	NOB02_02_120
		pyruvate ferredoxin oxidoreductase beta subunit	NOB01_24_2	NOB02_29_20
		pyruvate ferredoxin oxidoreductase gamma subunit	NOB01_12_75	NOB02_02_119
		pyruvate ferredoxin oxidoreductase gamma subunit	NOB01_24_3	NOB02_29_19
		pyruvate ferredoxin oxidoreductase	NOB01_24_4	NOB02_29_18
Pentose phosphate pathway	G6PD	glucose-6-phosphate 1-dehydrogenase	NOB01_07_52	NOB02_02_11	24
		glucose-6-phosphate 1-dehydrogenase	NOB01_13_32	NOB02_02_60
		glucose-6-phosphate 1-dehydrogenase	NOB01_23_38	NOB02_05_37
		glucose-6-phosphate 1-dehydrogenase	NOB01_52_7
	PGLS, pgl	6-phosphogluconolactonase	NOB01_03_19	NOB02_11_117	25
	idn	gluconokinase	NOB01_28_20	NOB02_20_36	26
	PGD	6-phosphogluconate dehydrogenase	NOB01_23_37	NOB02_02_12	27
		6-phosphogluconate dehydrogenase	NOB01_52_8
	rpi	ribose 5-phosphate isomerase	NOB01_03_17	NOB02_11_119	28
	rpe	ribulose-phosphate 3-epimerase	NOB01_03_83	NOB02_11_61	29
	tkt	transketolase	NOB01_08_132	NOB02_13_23	30
		transketolase	NOB01_17_80	NOB02_14_63
	PRPS	ribose-phosphate pyrophosphokinase	NOB01_39_25	NOB02_25_35	31
Glycolysis pathway	glk	glucokinase	NOB01_03_18	NOB02_11_118	32
		glucose-6-phosphate isomerase	NOB01_20_45	NOB02_51_2
	pfk	6-phosphofructokinase	NOB01_07_22	NOB02_45_12	33
		fructose 1,6-bisphosphate aldolase/phosphatase	NOB01_47_14	NOB02_10_84
	fbaB	fructose-bisphosphate aldolase	NOB01_05_27	NOB02_15_3	34
		fructose-bisphosphate aldolase	NOB01_09_3
	ppgK	polyphosphate glucokinase	NOB01_17_79	NOB02_14_62	35
	TPI	triosephosphate isomerase (TIM)	NOB01_04_51	NOB02_04_23	36
	GAPDH,gapA	glyceraldehyde 3-phosphate dehydrogenase	NOB01_04_49	NOB02_04_25	37
	PGK,pgk	phosphoglycerate kinase	NOB01_04_50	NOB02_04_24	38
	apgM	2,3-bisphosphoglycerate-independent phosphoglycerate mutase	NOB01_10_14	NOB02_01_80	39
	PGAM, gpmA	2,3-bisphosphoglycerate-dependent phosphoglycerate mutase	NOB01_03_195	NOB02_03_85	40
	ENO,eno	enolase	NOB01_09_52	NOB02_15_52	41
	PK, pyk	pyruvate kinase		NOB02_56_7	42
		pyruvate kinase		NOB02_13_108
	pyc	pyruvate carboxylase	NOB01_17_19	NOB02_04_168	43
Galactose metabolism	galT	UDPglucose--hexose-1-phosphate uridylyltransferase	NOB01_29_6	NOB02_39_9	44
	galE	UDP-glucose 4-epimerase		NOB02_24_28	45
	pmm-pgm	phosphomannomutase / phosphoglucomutase	NOB01_05_30		46
Glycogen metabolism	pgm	phosphoglucomutase	NOB01_05_30	NOB02_08_115	47
		phosphoglucomutase	NOB01_06_131
	glgC	glucose-1-phosphate adenylyltransferase	NOB01_18_53	NOB02_27_32	48
		glucose-1-phosphate adenylyltransferase	NOB01_32_49	NOB02_32_31
	GYS	Glycogen synthase	NOB01_09_59	NOB02_15_59	49
	GBE1, glgB	1,4-alpha-glucan branching enzyme	NOB01_10_117	NOB02_20_68	50
		1,4-alpha-glucan branching enzyme	NOB01_28_50	NOB02_27_22
	PYG, glgP	Glycogen phosphorylase	NOB01_01_146	NOB02_07_169	51
		Glycogen phosphorylase	NOB01_20_48	NOB02_17_43
		Glycogen phosphorylase	NOB01_24_7
		Glycogen phosphorylase	NOB01_24_8
	glgX	Glycogen operon protein GlgX homolog	NOB01_32_39		52
PHA	PhaA	acetyl-CoA C-acetyltransferase	NOB01_39_7	NOB02_08_77	53
		acetyl-CoA C-acetyltransferase	NOB01_66_4	NOB02_08_87
	PhaE	Poly(R)-hydroxyalkanoic acid synthase subunit	NOB01_66_1		54
	PhaZ	poly(3-hydroxybutyrate) depolymerase like protein	NOB01_24_29	NOB02_02_247	55
Organic substrates
Carbon fixation	fdoI, fdsG	formate dehydrogenase subunit gamma	NOB01_34_12		56
	fdoH, fdsB	formate dehydrogenase iron-sulfur subunit	NOB01_34_13		57
	fdoG, fdhF, fdwA	formate dehydrogenase major subunit	NOB01_34_14		58
	fdhA	formate dehydrogenase (NADP+) alpha subunit	NOB01_14_33	NOB02_03_216	59
		formate dehydrogenase (NADP+) alpha subunit	NOB01_30_24	NOB02_08_29
	fhs	formate--tetrahydrofolate ligase	NOB01_06_5	NOB02_24_32	60
	folD	methylenetetrahydrofolate dehydrogenase (NADP+) / methenyltetrahydrofolate cyclohydrolase	NOB01_12_94	NOB02_02_104	61
	metF	methylenetetrahydrofolate reductase	NOB01_12_93	NOB02_02_105	62
	glyA	glycine hydroxymethyltransferase	NOB01_14_1	NOB02_61_7	63
	sds	L-serine dehydratase	NOB01_28_43		64
	CA	carbonic anhydrase	NOB01_14_80		65
		carbonic anhydrase	NOB01_43_18
	gcvT	aminomethyltransferase	NOB01_04_80	NOB02_20_78	66
		aminomethyltransferase	NOB01_07_1	NOB02_26_39
	gcvH, GCSH;	glycine cleavage system H protein	NOB01_08_94	NOB02_23_54	67
	GLDC, gcvP	glycine dehydrogenase		NOB02_26_16	68
Fermentaion	ALDH	aldehyde dehydrogenase (NAD+)	NOB01_54_10	NOB02_35_8	69
	adhP	alcohol dehydrogenase	NOB01_10_84	NOB02_01_11	70
	yahK	alcohol dehydrogenase (NADP+)	NOB01_41_11		71
		alcohol dehydrogenase (NADP+)	NOB01_44_20
	pdhA	pyruvate dehydrogenase E1 component alpha subunit	NOB01_34_26	NOB02_44_14	72
		pyruvate dehydrogenase E1 component alpha subunit		NOB02_10_119
	pdhB	pyruvate dehydrogenase E1 component beta subunit	NOB01_34_27	NOB02_44_13	73
		pyruvate dehydrogenase E1 component beta subunit		NOB02_10_120
	DLAT	pyruvate dehydrogenase E2 component (dihydrolipoamide acetyltransferase)		NOB02_44_12	74
		pyruvate dehydrogenase E2 component (dihydrolipoamide acetyltransferase)		NOB02_10_122
	DLD	dihydrolipoamide dehydrogenase	NOB01_34_25	NOB02_23_55	75
		dihydrolipoamide dehydrogenase	NOB01_08_95	NOB02_44_15
	pta	phosphate acetyltransferase	NOB01_41_31		76
	ackA	acetate kinase		NOB02_51_4	77
	acyP	acylphosphatase	NOB01_01_185	NOB02_07_131	78
		acylphosphatase	NOB01_31_34
	ACSS,acs	acetyl-CoA synthetase	NOB01_22_1	NOB02_10_118	79
		acetyl-CoA synthetase		NOB02_13_46
Propanoate	MCE	methylmalonyl-CoA/ethylmalonyl-CoA epimerase	NOB01_54_11	NOB02_35_7	80
	MCM	Methylmalonyl-CoA mutase	NOB01_39_5	NOB02_08_89	81
		Methylmalonyl-CoA mutase	NOB01_39_3	NOB02_08_91
Alternative electron donor
Hydrogen oxidation	hydA	sulfhydrogenase subunit alpha (Ni/Fe hydrogenase subunit alpha)		NOB02_10_87	81
	hydB	sulfhydrogenase subunit beta (sulfur reductase)		NOB02_10_92
	hydD	sulfhydrogenase subunit delta		NOB02_10_88
	hydG	Sulfhydrogenase subunit gamma (Ni/Fe hydrogenase subunit gamma )		NOB02_10_91
	hypA, hybF	hydrogenase nickel incorporation protein HypA/HybF		NOB02_06_15	83
	hypC	hydrogenase expression/formation protein HypC		NOB02_06_11	84
	hypD	hydrogenase expression/formation protein HypD		NOB02_06_13	85
	hypE	hydrogenase expression/formation protein HypE		NOB02_06_14	86
	hypF	hydrogenase maturation protein HypF		NOB02_06_10	87
	hyaD, hybD	hydrogenase maturation protease		NOB02_10_86	88
Stress denfense
Stress resistance	SOD	superoxide dismutase	NOB01_13_37	NOB02_01_246	88
		superoxide dismutase	NOB01_33_27	NOB02_17_28
		superoxide dismutase		NOB02_28_44
	peroxidase	peroxidase	NOB01_19_12		89
	prx	thioredoxin-dependent peroxiredoxin	NOB01_26_28		90
	trxA	thioredoxin 1	NOB01_06_90	NOB02_02_10	91
		thioredoxin 1	NOB01_11_42	NOB02_05_73
		thioredoxin 1	NOB01_17_67	NOB02_07_63
		thioredoxin 1	NOB01_23_39	NOB02_14_49
		thioredoxin 1	NOB01_52_6
	ars	Arsenate reductase	NOB01_16_18	NOB02_16_47	92
		Arsenate reductase		NOB02_18_92
	CLD	chlorite dismutase	NOB01_21_31	NOB02_19_71	93
		chlorite dismutase		NOB02_29_13
CRISPRs system	cmr1	CRISPR-associated protein Cmr1	NOB01_01_211	NOB02_07_105	94
		CRISPR-associated protein Cmr1	NOB01_43_13
	cmr2, cas10;	CRISPR-associated protein Cmr2	NOB01_01_212	NOB02_07_103
		CRISPR-associated protein Cmr2	NOB01_43_12
	cmr3;	CRISPR-associated protein Cmr3	NOB01_01_213	NOB02_07_102
		CRISPR-associated protein Cmr3	NOB01_43_11
	cmr4;	CRISPR-associated protein Cmr4	NOB01_01_214	NOB02_07_101
		CRISPR-associated protein Cmr4	NOB01_43_8
	cmr5;	CRISPR-associated protein Cmr5	NOB01_01_215	NOB02_07_100
		CRISPR-associated protein Cmr5	NOB01_43_7
	cmr6;	CRISPR-associated protein Cmr6	NOB01_01_216	NOB02_07_98
		CRISPR-associated protein Cmr6	NOB01_43_6
	cst1, cas8a;	CRISPR-associated protein Cst1	NOB01_01_224	NOB02_07_90
	cst2, cas7;	CRISPR-associated protein Cst2	NOB01_01_225	NOB02_07_89
		CRISPR-associated protein Cst2
	cas5t;	CRISPR-associated protein Cas5t	NOB01_01_226	NOB02_07_88
	csm1, cas10;	CRISPR-associated protein Csm1	NOB01_14_84
	csm2;	CRISPR-associated protein Csm2	NOB01_14_85
	csm3;	CRISPR-associated protein Csm3	NOB01_14_86
	csm4;	CRISPR-associated protein Csm4	NOB01_14_87
	csm5;	CRISPR-associated protein Csm5	NOB01_14_88
	cas1;	CRISP-associated protein Cas1	NOB01_14_94	NOB02_26_3
		CRISP-associated protein Cas1	NOB01_14_95
	cas2;	CRISPR-associated protein Cas2	NOB01_14_96	NOB02_26_2
		CRISPR-associated protein Cas2	NOB01_14_93	NOB02_26_5
	cas3;	CRISPR-associated endonuclease/helicase Cas3	NOB01_01_227	NOB02_07_87
		CRISPR-associated endonuclease/helicase Cas3		NOB02_53_4
multidrug efflux	RND System	acrB, mexB, adeJ, smeE, mtrD, cmeB; multidrug efflux pump	NOB01_44_8	NOB02_03_42	95
		acrB, mexB, adeJ, smeE, mtrD, cmeB; multidrug efflux pump		NOB02_14_85
		acrB, mexB, adeJ, smeE, mtrD, cmeB; multidrug efflux pump		NOB02_41_11
		acrB, mexB, adeJ, smeE, mtrD, cmeB; multidrug efflux pump		NOB02_06_60
		acrA, mexA, adeI, smeD, mtrC, cmeA; membrane fusion protein, multidrug efflux system	NOB01_44_9	NOB02_03_41
		acrA, mexA, adeI, smeD, mtrC, cmeA; membrane fusion protein, multidrug efflux system	NOB01_20_58	NOB02_06_61
		acrA, mexA, adeI, smeD, mtrC, cmeA; membrane fusion protein, multidrug efflux system	NOB01_61_1	NOB02_14_84
		acrA, mexA, adeI, smeD, mtrC, cmeA; membrane fusion protein, multidrug efflux system		NOB02_41_10
		mdtC; multidrug efflux pump	NOB01_45_6
		mdtB; multidrug efflux pump	NOB01_45_7
		mdtA; membrane fusion protein, multidrug efflux system	NOB01_45_8
		efflux RND transporter periplasmic adaptor subunit	NOB01_11_65
		czcA, cusA, cnrA; heavy metal efflux system protein	NOB01_10_112	NOB02_27_13
		czcA, cusA, cnrA; heavy metal efflux system protein	NOB01_10_109	NOB02_27_17
		czcA, cusA, cnrA; heavy metal efflux system protein	NOB01_18_61	NOB02_30_32
		czcA, cusA, cnrA; heavy metal efflux system protein	NOB01_46_19	NOB02_32_39
		czcA, cusA, cnrA; heavy metal efflux system protein		NOB02_47_6
		czcB, cusB, cnrB; membrane fusion protein, heavy metal efflux system	NOB01_10_113	NOB02_27_12
		czcB, cusB, cnrB; membrane fusion protein, heavy metal efflux system	NOB01_10_108	NOB02_27_18
		czcB, cusB, cnrB; membrane fusion protein, heavy metal efflux system	NOB01_18_60	NOB02_30_33
		czcB, cusB, cnrB; membrane fusion protein, heavy metal efflux system	NOB01_46_20	NOB02_32_38
		czcB, cusB, cnrB; membrane fusion protein, heavy metal efflux system		NOB02_47_5
		czcC, cusC, cnrC; outer membrane protein, heavy metal efflux system	NOB01_18_59	NOB02_30_34
		czcC, cusC, cnrC; outer membrane protein, heavy metal efflux system	NOB01_10_114	NOB02_27_19
		czcC, cusC, cnrC; outer membrane protein, heavy metal efflux system		NOB02_32_37
		czcC, cusC, cnrC; outer membrane protein, heavy metal efflux system		NOB02_47_4
	SMR System	multidrug efflux SMR transporter	NOB01_14_30		96
		TC.SMR3; small multidrug resistance family-3 protein	NOB01_27_6
	MFS System	emrA; membrane fusion protein, multidrug efflux system	NOB01_24_21	NOB02_02_258	97
		emrB; MFS transporter, DHA2 family, multidrug resistance protein	NOB01_24_23	NOB02_02_256
	MATE System	multidrug transporter MatE	NOB01_01_234		98
		multidrug transporter MatE	NOB01_18_24
		MATE family efflux transporter	NOB01_01_242
	ABC Transporter	ABC transporter ATP-binding protein	NOB01_33_21		99
		ABC transporter permease	NOB01_33_21
		ABC transporter permease	NOB01_04_113
Sulfur metabolism
Sulfur metabolism	cysN/cysC	bifunctional enzyme CysN/CysC	NOB01_03_98	NOB02_11_46	100
	cysD	sulfate adenylyltransferase subunit 2	NOB01_03_97	NOB02_06_4	101
		sulfate adenylyltransferase subunit 2		NOB02_11_47
	cysC	adenylylsulfate kinase	NOB01_47_19	NOB02_03_9	102
		adenylylsulfate kinase		NOB02_10_138
	cysH	bifunctional enzyme CysH	NOB01_03_94	NOB02_11_50	103
	sir	sulfite reductase (ferredoxin)	NOB01_03_93	NOB02_11_51	104
Oxidative phosphorylation
Complex I	nuoA	NADH-quinone oxidoreductase subunit A	NOB01_13_40	NOB02_03_221	105
		NADH-quinone oxidoreductase subunit A		NOB02_08_25
	nuoB	NADH-quinone oxidoreductase subunit B	NOB01_13_41	NOB02_03_220
		NADH-quinone oxidoreductase subunit B		NOB02_08_26
	nuoCD	NADH-quinone oxidoreductase subunit CD	NOB01_13_42	NOB02_03_219
	nuoC	NADH-quinone oxidoreductase subunit C		NOB02_08_27
	nuoD	NADH-quinone oxidoreductase subunit D		NOB02_08_28
	nuoE	NADH-quinone oxidoreductase subunit E	NOB01_13_43
	nuoF	NADH-quinone oxidoreductase subunit F	NOB01_13_44	NOB02_03_217
		NADH-quinone oxidoreductase subunit F		NOB02_06_98
	nuoG	NADH-quinone oxidoreductase subunit G	NOB01_13_45
	nuoH	NADH-quinone oxidoreductase subunit H	NOB01_13_46	NOB02_03_215
	nuoI	NADH-quinone oxidoreductase subunit I	NOB01_13_47	NOB02_03_214
		NADH-quinone oxidoreductase subunit I		NOB02_30_6
		NADH-quinone oxidoreductase subunit I		NOB02_05_9
	nuoJ	NADH-quinone oxidoreductase subunit J	NOB01_13_48	NOB02_03_213
	nuoK	NADH-quinone oxidoreductase subunit K	NOB01_13_49	NOB02_03_212
		NADH-quinone oxidoreductase subunit K		NOB02_08_33
	nuoL	NADH-quinone oxidoreductase subunit L	NOB01_13_50	NOB02_03_211
		NADH-quinone oxidoreductase subunit L		NOB02_08_34
		NADH-quinone oxidoreductase subunit L		NOB02_06_9
	nuoM	NADH-quinone oxidoreductase subunit M	NOB01_13_51	NOB02_03_210
		NADH-quinone oxidoreductase subunit M		NOB02_08_35
		NADH-quinone oxidoreductase subunit M		NOB02_08_36
	nuoN	NADH-quinone oxidoreductase subunit N	NOB01_13_52	NOB02_03_209
		NADH-quinone oxidoreductase subunit N		NOB02_08_37
Complex II	sdhA,frdA	succinate dehydrogenase / fumarate reductase, flavoprotein subunit		NOB02_26_15	106
	sdhB,frdB	succinate dehydrogenase / fumarate reductase, iron-sulfur subunit	NOB01_22_40	NOB02_12_33
	sdhC,frdC	succinate dehydrogenase / fumarate reductase, cytochrome b subunit	NOB01_08_124	NOB02_13_15
Complex II	petB	ubiquinol-cytochrome c reductase cytochrome b subunit	NOB01_07_59	NOB02_02_181	107
		ubiquinol-cytochrome c reductase cytochrome b subunit	NOB01_12_13	NOB02_17_26
	petA	ubiquinol-cytochrome c reductase iron-sulfur subunit	NOB01_07_60	NOB02_02_180
		ubiquinol-cytochrome c reductase iron-sulfur subunit	NOB01_12_14	NOB02_17_27
	cydA	cytochrome bd ubiquinol oxidase subunit I	NOB01_12_11	NOB02_01_116
		cytochrome bd ubiquinol oxidase subunit I	NOB01_12_16	NOB02_01_124
		cytochrome bd ubiquinol oxidase subunit I	NOB01_27_36	NOB02_01_199
		cytochrome bd ubiquinol oxidase subunit I	NOB01_60_10	NOB02_02_178
		cytochrome bd ubiquinol oxidase subunit I		NOB02_02_183
		cytochrome bd ubiquinol oxidase subunit I		NOB02_04_113
		cytochrome bd ubiquinol oxidase subunit I		NOB02_28_48
	cydB	cytochrome bd ubiquinol oxidase subunit II	NOB01_27_35	NOB02_01_198
		cytochrome bd ubiquinol oxidase subunit II		NOB02_04_114
Complex V	ATPF1A, atpA	F-type H+/Na+-transporting ATPase subunit alpha	NOB01_03_38	NOB02_11_98	108
	ATPF1B, atpD	F-type H+/Na+-transporting ATPase subunit beta	NOB01_03_39	NOB02_11_96
	ATPF1G, atpG	F-type H+-transporting ATPase subunit gamma	NOB01_20_54	NOB02_11_97
	ATPF1D, atpH	F-type H+-transporting ATPase subunit delta	NOB01_03_37	NOB02_11_99
	ATPF1E, atpC	F-type H+-transporting ATPase subunit epsilon	NOB01_03_40	NOB02_11_95
	ATPF0A, atpB	F-type H+-transporting ATPase subunit a	NOB01_06_24	NOB02_24_13
	ATPF0B, atpF	F-type H+-transporting ATPase subunit b	NOB01_06_22	NOB02_24_15
	ATPF0C, atpE	F-type H+-transporting ATPase subunit c	NOB01_06_23	NOB02_24_14
	ATPVD, ntpD, atpD	V/A-type H+/Na+-transporting ATPase subunit D		NOB02_14_93
	ATPVB, ntpB, atpB	V/A-type H+/Na+-transporting ATPase subunit B		NOB02_14_94
	ATPVA, ntpA, atpA	V/A-type H+/Na+-transporting ATPase subunit A		NOB02_14_95
	ATPVF, ntpF, atpF	V/A-type H+/Na+-transporting ATPase subunit F		NOB02_14_96
	ATPVC, ntpC, atpC	V/A-type H+/Na+-transporting ATPase subunit C		NOB02_14_97
	ATPVI, ntpI, atpI	V/A-type H+/Na+-transporting ATPase subunit I		NOB02_28_76
	ATPVK, ntpK, atpK	V/A-type H+/Na+-transporting ATPase subunit K		NOB02_28_77
	ATPVE, ntpE, atpE	V/A-type H+/Na+-transporting ATPase subunit E		NOB02_28_78
Flagellar synthesis
Flagellar synthesis	flaG	flaG; flagellar protein FlaG	NOB01_15_59	NOB02_18_65	109
	flgA	Flagellar basal-body P-ring protein FlgA	NOB01_15_39	NOB02_18_45
	flgB	flgB; flagellar basal-body rod protein FlgB	NOB01_15_8	NOB02_18_8
	flgC	flgC; flagellar basal-body rod protein FlgC	NOB01_15_9	NOB02_18_9
	flgD	Basal-body rod modification protein FlgD	NOB01_15_23	NOB02_18_29
	flgE	Flagellar hook protein FlgE	NOB01_15_24	NOB02_18_30
	flgF	flgF; flagellar basal-body rod protein FlgF	NOB01_15_37	NOB02_18_43
	flgG	Flagellar basal-body rod protein FlgG	NOB01_15_38	NOB02_18_44
	flgH	Flagellar L-ring protein	NOB01_15_40	NOB02_18_46
	flgI	Flagellar P-ring protein	NOB01_15_42	NOB02_18_48
	flgJ	Peptidoglycan hydrolase FlgJ	NOB01_15_43	NOB02_18_49
	flgK	Flagellar hook-associated protein 1	NOB01_15_46	NOB02_18_52
	flgL	Flagellar hook-associated protein 3	NOB01_15_47	NOB02_18_53
	flgM	flgM; negative regulator of flagellin synthesis FlgM	NOB01_15_44	NOB02_18_50
	flhA	flhA; flagellar biosynthesis protein FlhA	NOB01_15_33	NOB02_18_39
	flhB	flhB; flagellar biosynthesis protein FlhB	NOB01_15_32	NOB02_18_38
	flhF	flhF; flagellar biosynthesis protein FlhF	NOB01_15_34	NOB02_18_40
	flhG	flhG, fleN; flagellar biosynthesis protein FlhG	NOB01_15_35	NOB02_05_29
	flhG	flhG, fleN; flagellar biosynthesis protein FlhG	NOB01_11_27	NOB02_18_41
	fliA,	fliA, whiG; RNA polymerase sigma factor FliA	NOB01_15_36	NOB02_18_42
	fliC	fliC, hag; flagellin	NOB01_15_58	NOB02_18_64
	fliD	fliD; flagellar hook-associated protein 2	NOB01_15_60	NOB02_18_66
	fliE	fliE; flagellar hook-basal body complex protein FliE	NOB01_15_10	NOB02_18_10
	fliF	fliF; flagellar M-ring protein FliF	NOB01_15_11	NOB02_18_11
	fliG	fliG; flagellar motor switch protein FliG	NOB01_15_12	NOB02_18_12
	fliI	fliI; flagellum-specific ATP synthase [EC:7.4.2.8]	NOB01_15_14	NOB02_18_14
	fliL	fliL; flagellar protein FliL	NOB01_15_25	NOB02_18_31
	fliM	fliM; flagellar motor switch protein FliM	NOB01_15_26	NOB02_18_32
	fliN	fliN; flagellar motor switch protein FliN	NOB01_15_27	NOB02_18_33
	fliO	fliO, fliZ; flagellar protein FliO/FliZ	NOB01_15_28	NOB02_18_34
	fliP	fliP; flagellar biosynthesis protein FliP	NOB01_15_29	NOB02_18_35
	fliQ	fliQ; flagellar biosynthesis protein FliQ	NOB01_15_30	NOB02_18_36
	fliR	fliR; flagellar biosynthesis protein FliR	NOB01_15_31	NOB02_18_37
	fliS	fliS; flagellar secretion chaperone FliS	NOB01_15_61	NOB02_18_67
	fliW	Flagellar assembly factor FliW	NOB01_15_49	NOB02_18_55
	motA	motA; chemotaxis protein MotA	NOB01_15_65	NOB02_18_71
	motB	motB; chemotaxis protein MotB	NOB01_15_66	NOB02_18_72
	motB	motB; chemotaxis protein MotB	NOB01_14_38	NOB02_08_23
	cheW	cheW; purine-binding chemotaxis protein CheW	NOB01_22_51	NOB02_12_47
	cheW	cheW; purine-binding chemotaxis protein CheW	NOB01_22_54	NOB02_12_50
	cheW	cheW; purine-binding chemotaxis protein CheW	NOB01_22_55	NOB02_12_51
	cheW	cheW; purine-binding chemotaxis protein CheW		NOB02_18_21
	cheY	cheY; two-component system, chemotaxis family, chemotaxis protein CheY	NOB01_24_11	NOB02_02_202
	cheY	cheY; two-component system, chemotaxis family, chemotaxis protein CheY	NOB01_15_19	NOB02_03_196
	cheY	cheY; two-component system, chemotaxis family, chemotaxis protein CheY	NOB01_15_20	NOB02_18_23
	cheY	cheY; two-component system, chemotaxis family, chemotaxis protein CheY		NOB02_18_27
	cheB	cheB; two-component system, chemotaxis family, protein-glutamate methylesterase/glutaminase		NOB02_18_17
	cheD	cheD; chemotaxis protein CheD [EC:3.5.1.44]		NOB02_18_18
	cheR	cheR; chemotaxis protein methyltransferase CheR [EC:2.1.1.80]		NOB02_18_19
	cheA	cheA; two-component system, chemotaxis family, sensor kinase CheA		NOB02_18_22
	cheZ	cheZ; chemotaxis protein CheZ		NOB02_18_26
	mcp	mcp; methyl-accepting chemotaxis protein		NOB02_18_20
Transporter
ABC and other transporters	pstA	phosphate transport system permease protein		NOB02_16_62	110
	pstB	phosphate transport system ATP-binding protein		NOB02_16_61
	pstC	phosphate transport system permease protein		NOB02_16_63
	pstS	phosphate transport system substrate-binding protein		NOB02_16_64
	AfuA	iron(III) transport system substrate-binding protein	NOB01_04_95	NOB02_38_11	111
	AfuB	iron(III) transport system permease protein	NOB01_04_96	NOB02_38_12
	AfuC	iron(III) transport system ATP-binding protein	NOB01_04_97	NOB02_38_13
	urtE	urea transport system ATP-binding protein	NOB01_01_78		112
	urtD	urea transport system ATP-binding protein	NOB01_01_79
	urtC	urea transport system permease protein	NOB01_01_80
	urtB	urea transport system permease protein	NOB01_01_81
	urtA	urea transport system substrate-binding protein	NOB01_01_82
	nrtC/nasD	nitrate/nitrite transport system ATP-binding protein [EC:7.3.2.4]	NOB01_01_61	NOB02_09_85	113
	nrtB/nasE/cynB	nitrate/nitrite transport system permease protein	NOB01_01_62	NOB02_09_86
	nrtA/nasF/cynA;	nitrate/nitrite transport system substrate-binding protein	NOB01_01_63	NOB02_09_87
	phaG	multicomponent K+:H+ antiporter subunit G	NOB01_44_26		114
	phaF	multicomponent K+:H+ antiporter subunit F	NOB01_44_27
	phaE	multicomponent K+:H+ antiporter subunit E	NOB01_44_28
	phaD	multicomponent K+:H+ antiporter subunit D	NOB01_44_29
	phaC	multicomponent K+:H+ antiporter subunit C	NOB01_44_30
	phaA	multicomponent K+:H+ antiporter subunit A	NOB01_44_31
	TonB	periplasmic protein TonB	NOB01_04_118		115
	NhaA	Na+:H+ antiporter, NhaA family		NOB02_05_62	116
	MgtE	magnesium transporter	NOB01_09_55	NOB02_10_144	117
		magnesium transporter		NOB02_15_55
		magnesium transporter		NOB02_62_6
	CorA	magnesium transporter	NOB01_03_68	NOB02_11_68
	cysA	sulfate/thiosulfate transport system ATP-binding protein	NOB01_08_134	NOB02_13_25	118
	cysW	sulfate/thiosulfate transport system permease protein	NOB01_08_135	NOB02_13_26
	cysU	sulfate/thiosulfate transport system permease protein	NOB01_08_136	NOB02_13_27
	sbp	sulfate/thiosulfate transport system substrate-binding protein	NOB01_08_137	NOB02_13_28
	zipB	zinc and cadmium transporter	NOB01_09_20	NOB02_15_20	119
	czcD, zitB	cobalt-zinc-cadmium efflux system protein	NOB01_09_34	NOB02_15_34	120
		cobalt-zinc-cadmium efflux system protein	NOB01_05_6
	focA	nitrite/formate transporter	NOB01_12_65		121
	NarK	nitrate transporter	NOB01_01_43	NOB02_09_68
	AMT	ammonium transporter, Amt family	NOB01_01_57	NOB02_09_81
		ammonium transporter, Amt family	NOB01_01_59	NOB02_09_83
		ammonium transporter, Amt family	NOB01_01_68	NOB02_09_91
	modA	modA; molybdate transport system substrate-binding protein	NOB01_11_88	NOB02_05_107	122
		modA; molybdate transport system substrate-binding protein	NOB01_11_93	NOB02_05_110
		modA; molybdate transport system substrate-binding protein	NOB01_11_98	NOB02_05_117
		modA; molybdate transport system substrate-binding protein	NOB01_11_105
		modA; molybdate transport system substrate-binding protein	NOB01_51_7
	modB	modB; molybdate transport system permease protein	NOB01_11_96	NOB02_05_113
		modB; molybdate transport system permease protein	NOB01_51_3
	modC	modC; molybdate transport system ATP-binding protein [EC:7.3.2.5]	NOB01_11_97	NOB02_05_114
		modC; molybdate transport system ATP-binding protein [EC:7.3.2.5]	NOB01_51_4
	iron complex transfer	TC.FEV.OM; iron complex outermembrane recepter protein	NOB01_03_146	NOB02_19_18	123
		TC.FEV.OM; iron complex outermembrane recepter protein	NOB01_11_82	NOB02_19_28
		TC.FEV.OM; iron complex outermembrane recepter protein	NOB01_19_1	NOB02_23_43
		TC.FEV.OM; iron complex outermembrane recepter protein	NOB01_19_5	NOB02_03_4
		TC.FEV.OM; iron complex outermembrane recepter protein	NOB01_19_10	NOB02_03_7
		TC.FEV.OM; iron complex outermembrane recepter protein	NOB01_19_18	NOB02_03_12
		TC.FEV.OM; iron complex outermembrane recepter protein	NOB01_30_40	NOB02_03_15
		TC.FEV.OM; iron complex outermembrane recepter protein		NOB02_03_19
		TC.FEV.OM; iron complex outermembrane recepter protein		NOB02_03_27
		TC.FEV.OM; iron complex outermembrane recepter protein		NOB02_03_36
		TC.FEV.OM; iron complex outermembrane recepter protein		NOB02_03_149
		TC.FEV.OM; iron complex outermembrane recepter protein		NOB02_03_156
		TC.FEV.OM; iron complex outermembrane recepter protein		NOB02_03_161
		TC.FEV.OM; iron complex outermembrane recepter protein		NOB02_03_168
		ABC.FEV.S; iron complex transport system substrate-binding protein	NOB01_11_13	NOB02_05_16
		ABC.FEV.S; iron complex transport system substrate-binding protein	NOB01_11_84
		ABC.FEV.P; iron complex transport system permease protein	NOB01_11_85
		ABC.FEV.A; iron complex transport system ATP-binding protein	NOB01_11_86	NOB02_09_12
		ABC.FEV.A; iron complex transport system ATP-binding protein	NOB01_40_9
	fecR	fecR; transmembrane sensor	NOB01_03_145	NOB02_03_1	124
		fecR; transmembrane sensor		NOB02_03_6
		fecR; transmembrane sensor		NOB02_03_11
		fecR; transmembrane sensor		NOB02_03_14
		fecR; transmembrane sensor		NOB02_03_18
		fecR; transmembrane sensor		NOB02_03_26
		fecR; transmembrane sensor		NOB02_03_35
		fecR; transmembrane sensor		NOB02_58_1

## Sheet: Table S4
Table S4: Summary and annotation of MAGs in each sample
Sampling site	MAGs	Domain	Phylum	Class	Order	Family	Genus	Species	RPKM	TPM	Relative_abundance(%)
Secondary Oxic tank O	bin.1	d__Bacteria	p__Chloroflexota	c__Chloroflexia	o__Thermomicrobiales	f__CFX8	g__JACCZH01	s__	0.300867	1028.88	0.0642528
	bin.2	d__Bacteria	p__Actinobacteriota	c__Actinomycetia	o__Actinomycetales	f__Microbacteriaceae	g__Microbacterium	s__	0.285432	976.096	0.0584628
	bin.4	d__Bacteria	p__Chloroflexota	c__UBA6077	o__UBA6077	f__CF-72	g__	s__	0.498653	1705.25	0.0932771
	bin.6	d__Bacteria	p__Proteobacteria	c__Gammaproteobacteria	o__Burkholderiales	f__Nitrosomonadaceae	g__Nitrosomonas	s__	7.59232	25963.5	1.73926
	bin.7	d__Bacteria	p__Actinobacteriota	c__Thermoleophilia	o__Ga0077560	f__Ga0077560	g__	s__	0.616891	2109.59	0.121326
	bin.8	d__Bacteria	p__Proteobacteria	c__Gammaproteobacteria	o__Burkholderiales	f__Nitrosomonadaceae	g__Nitrosomonas	s__Nitrosomonas europaea	9.58391	32774.2	2.19674
	bin.11	d__Bacteria	p__Chloroflexota	c__Anaerolineae	o__Anaerolineales	f__EnvOPS12	g__UBA7227	s__UBA7227 sp002473085	0.725407	2480.68	0.141622
	bin.12	d__Bacteria	p__Patescibacteria	c__Dojkabacteria	o__B142	f__	g__	s__	1.14558	3917.57	0.258695
	bin.13	d__Bacteria	p__Chloroflexota	c__Ellin6529	o__QHBO01	f__QHBO01	g__	s__	1.58906	5434.11	0.33927
	bin.14	d__Bacteria	p__Planctomycetota	c__Planctomycetes	o__Gemmatales	f__Gemmataceae	g__	s__	0.306345	1047.61	0.0594333
	bin.15	d__Bacteria	p__Chloroflexota	c__Anaerolineae	o__Caldilineales	f__JAAEKA01	g__JAAEKA01	s__	1.5087	5159.32	0.294342
	bin.17	d__Bacteria	p__Verrucomicrobiota	c__Verrucomicrobiae	o__Verrucomicrobiales	f__DEV007	g__	s__	0.64948	2221.03	0.139596
	bin.19	d__Bacteria	p__Patescibacteria	c__Dojkabacteria	o__B142	f__	g__	s__	0.624738	2136.42	0.143639
	bin.20	d__Bacteria	p__Chloroflexota	c__Chloroflexia	o__Thermomicrobiales	f__	g__	s__	0.433778	1483.39	0.0924277
	bin.21	d__Bacteria	p__Proteobacteria	c__Alphaproteobacteria	o__Rhizobiales	f__Aestuariivirgaceae	g__Nordella	s__	0.42119	1440.35	0.0736956
	bin.23	d__Bacteria	p__Chloroflexota	c__Anaerolineae	o__SBR1031	f__UBA2029	g__	s__	0.491559	1680.99	0.0944543
	bin.24	d__Bacteria	p__Planctomycetota	c__Planctomycetes	o__Pirellulales	f__Ga0077529	g__JABDGM01	s__	0.399442	1365.98	0.083434
	bin.25	d__Bacteria	p__Chloroflexota	c__Chloroflexia	o__Thermomicrobiales	f__CFX8	g__	s__	1.76651	6040.94	0.39509
	bin.26	d__Bacteria	p__Proteobacteria	c__Alphaproteobacteria	o__Rhizobiales	f__Xanthobacteraceae	g__WHTM01	s__	0.993101	3396.12	0.162626
	bin.27	d__Bacteria	p__Chloroflexota	c__Anaerolineae	o__Caldilineales	f__J102	g__JABWBG01	s__JABWBG01 sp013360575	6.86837	23487.8	1.55505
	bin.28	d__Bacteria	p__Myxococcota	c__Polyangia	o__Polyangiales	f__Polyangiaceae	g__	s__	0.314486	1075.45	0.0631592
	bin.29	d__Bacteria	p__Chloroflexota	c__Anaerolineae	o__Caldilineales	f__Caldilineaceae	g__JAAUPU01	s__	0.413047	1412.5	0.0812286
	bin.30	d__Bacteria	p__Planctomycetota	c__Planctomycetes	o__Gemmatales	f__Gemmataceae	g__	s__	0.615426	2104.58	0.12979
	bin.31	d__Archaea	p__Thermoproteota	c__Nitrososphaeria	o__Nitrososphaerales	f__Nitrososphaeraceae	g__Nitrosocosmicus	s__Nitrosocosmicus sp013114705	0.339041	1159.42	0.077451
	bin.32	d__Bacteria	p__Planctomycetota	c__Planctomycetes	o__Pirellulales	f__PNKZ01	g__PNKZ01	s__	0.284211	971.917	0.0557975
	bin.33	d__Bacteria	p__Proteobacteria	c__Gammaproteobacteria	o__Burkholderiales	f__UKL13-2	g__FEB-7	s__	1.03944	3554.58	0.186046
	bin.34	d__Bacteria	p__Gemmatimonadota	c__Gemmatimonadetes	o__Gemmatimonadales	f__Gemmatimonadaceae	g__SCN-70-22	s__	0.405762	1387.59	0.0886537
	bin.36	d__Bacteria	p__Chloroflexota	c__Anaerolineae	o__Promineofilales	f__Promineofilaceae	g__JAAYYY01	s__	8.5181	29129.4	1.94657
	bin.39	d__Bacteria	p__Patescibacteria	c__Microgenomatia	o__UBA1400	f__PJMF01	g__	s__	0.570573	1951.2	0.130382
	bin.40	d__Bacteria	p__Actinobacteriota	c__Acidimicrobiia	o__IMCC26256	f__	g__	s__	1.1588	3962.75	0.244023
	bin.41	d__Bacteria	p__Actinobacteriota	c__Thermoleophilia	o__Solirubrobacterales	f__70-9	g__RHKX01	s__	4.70375	16085.4	1.03306
	bin.42	d__Bacteria	p__Planctomycetota	c__Planctomycetes	o__Pirellulales	f__Ga0077529	g__Lacipirellula	s__	0.289009	988.327	0.0600063
	bin.43	d__Bacteria	p__Gemmatimonadota	c__Gemmatimonadetes	o__Longimicrobiales	f__RSA9	g__	s__	0.593947	2031.13	0.12282
	bin.44	d__Bacteria	p__Planctomycetota	c__Brocadiae	o__Brocadiales	f__Brocadiaceae	g__Brocadia	s__Brocadia sp013360945	1.41079	4824.48	0.32377
	bin.45	d__Bacteria	p__Actinobacteriota	c__Acidimicrobiia	o__IMCC26256	f__PALSA-555	g__	s__	1.31501	4496.95	0.263125
	bin.46	d__Bacteria	p__Chloroflexota	c__Ellin6529	o__QHBO01	f__QHBO01	g__	s__	0.920766	3148.75	0.170301
	bin.47	d__Bacteria	p__Gemmatimonadota	c__Gemmatimonadetes	o__Gemmatimonadales	f__GWC2-71-9	g__	s__	0.379622	1298.2	0.0741148
	bin.49	d__Bacteria	p__Chloroflexota	c__Anaerolineae	o__Anaerolineales	f__EnvOPS12	g__UBA12294	s__	0.861499	2946.07	0.172013
	bin.50	d__Bacteria	p__Bdellovibrionota	c__Bdellovibrionia	o__Bdellovibrionales	f__Bdellovibrionaceae	g__Ga0074137	s__	0.200551	685.826	0.046625
	bin.51	d__Archaea	p__Halobacteriota	c__Methanosarcinia	o__Methanotrichales	f__Methanotrichaceae	g__Methanothrix	s__Methanothrix soehngenii	0.471629	1612.83	0.10612
	bin.52	d__Bacteria	p__Patescibacteria	c__Andersenbacteria	o__UBA10190	f__UBA10190	g__	s__	0.365081	1248.47	0.0808728
	bin.55	d__Bacteria	p__Nitrospirota	c__Nitrospiria	o__Nitrospirales	f__Nitrospiraceae	g__	s__	2.39184	8179.39	0.528425
	bin.57	d__Bacteria	p__Chloroflexota	c__Anaerolineae	o__Anaerolineales	f__EnvOPS12	g__UBA12294	s__	0.794776	2717.9	0.160759
	bin.59	d__Bacteria	p__Planctomycetota	c__Planctomycetes	o__Pirellulales	f__Pirellulaceae	g__	s__	0.321869	1100.7	0.0687089
	bin.60	d__Bacteria	p__Actinobacteriota	c__Acidimicrobiia	o__Acidimicrobiales	f__	g__	s__	0.658998	2253.58	0.121636
	bin.61	d__Bacteria	p__Eremiobacterota	c__Xenobia	o__Xenobiales	f__	g__	s__	0.353001	1207.16	0.0743639
	bin.63	d__Bacteria	p__Actinobacteriota	c__Acidimicrobiia	o__UBA5794	f__ZC4RG35	g__	s__	0.438333	1498.97	0.0891823
	bin.64	d__Bacteria	p__Patescibacteria	c__Saccharimonadia	o__Saccharimonadales	f__JACDFO01	g__JACDFO01	s__	0.30489	1042.64	0.0676509
	bin.65	d__Bacteria	p__Proteobacteria	c__Gammaproteobacteria	o__Burkholderiales	f__Burkholderiaceae	g__SCN-69-89	s__SCN-69-89 sp003577305	1.82106	6227.49	0.318793
	bin.67	d__Bacteria	p__Chloroflexota	c__Chloroflexia	o__Thermomicrobiales	f__UBA6265	g__JACCXM01	s__	0.558376	1909.48	0.115946
	bin.68	d__Bacteria	p__Chloroflexota	c__Ellin6529	o__CSP1-4	f__CSP1-4	g__	s__	0.506815	1733.16	0.100129
	bin.69	d__Bacteria	p__Bacteroidota	c__Kapabacteria	o__Kapabacteriales	f__Kapabacteriaceae	g__OLB6	s__OLB6 sp001567175	0.481573	1646.84	0.110418
	bin.70	d__Bacteria	p__Myxococcota	c__UBA9042	o__PHBI01	f__PHBI01	g__WYBB01	s__WYBB01 sp011526585	0.378958	1295.93	0.0735218
	bin.71	d__Bacteria	p__Actinobacteriota	c__Acidimicrobiia	o__UBA5794	f__ZC4RG35	g__ZC4RG35	s__	0.499423	1707.88	0.0916506
	bin.73	d__Bacteria	p__Planctomycetota	c__Phycisphaerae	o__UBA1845	f__UBA1845	g__	s__	2.37381	8117.75	0.5427
	bin.74	d__Bacteria	p__Myxococcota	c__UBA9160	o__UBA9160	f__UBA4427	g__	s__	0.595063	2034.94	0.123539
	bin.75	d__Bacteria	p__Actinobacteriota	c__Acidimicrobiia	o__IMCC26256	f__PALSA-555	g__CAIUKV01	s__	0.479309	1639.1	0.0866683
	bin.76	d__Bacteria	p__Actinobacteriota	c__Actinomycetia	o__Nanopelagicales	f__GCA-2699445	g__CAIWTL01	s__	0.34916	1194.03	0.0744455
	bin.77	d__Bacteria	p__Planctomycetota	c__UBA1135	o__UBA2386	f__	g__	s__	0.685139	2342.98	0.14644
	bin.78	d__Bacteria	p__Patescibacteria	c__Microgenomatia	o__UBA1400	f__PJMF01	g__	s__	0.727158	2486.67	0.165982
	bin.80	d__Bacteria	p__Proteobacteria	c__Gammaproteobacteria	o__Steroidobacterales	f__Steroidobacteraceae	g__	s__	1.1005	3763.39	0.226666
	bin.81	d__Bacteria	p__Chloroflexota	c__Anaerolineae	o__Caldilineales	f__Caldilineaceae	g__Litorilinea	s__	0.381342	1304.08	0.0690018
	bin.82	d__Bacteria	p__Planctomycetota	c__Planctomycetes	o__Planctomycetales	f__Planctomycetaceae	g__F1-80-MAGs062	s__	0.48573	1661.05	0.108106
	bin.84	d__Bacteria	p__Dependentiae	c__Babeliae	o__Babeliales	f__Vermiphilaceae	g__	s__	0.416207	1423.31	0.0913904
	bin.86	d__Bacteria	p__Planctomycetota	c__Planctomycetes	o__Pirellulales	f__Pirellulaceae	g__	s__	0.2591	886.046	0.0532192
	bin.88	d__Bacteria	p__Bacteroidota	c__Bacteroidia	o__Cytophagales	f__Cyclobacteriaceae	g__UBA2336	s__	0.483604	1653.78	0.110927
	bin.89	d__Bacteria	p__Bacteroidota	c__Bacteroidia	o__Chitinophagales	f__Saprospiraceae	g__JABDMH01	s__	0.364901	1247.86	0.0842085
	bin.90	d__Bacteria	p__Proteobacteria	c__Alphaproteobacteria	o__Rhizobiales	f__Xanthobacteraceae	g__P52-10	s__	0.652966	2232.95	0.105968
	bin.91	d__Bacteria	p__Actinobacteriota	c__Actinomycetia	o__Actinomycetales	f__Microbacteriaceae	g__Microbacterium	s__	0.72676	2485.31	0.145805
	bin.92	d__Bacteria	p__Planctomycetota	c__Planctomycetes	o__Pirellulales	f__Ga0077529	g__JABDGM01	s__	2.55442	8735.37	0.589036
	bin.93	d__Bacteria	p__Proteobacteria	c__Alphaproteobacteria	o__Rhizobiales	f__Xanthobacteraceae	g__Pseudorhodoplanes	s__	1.14209	3905.62	0.187502
	bin.94	d__Bacteria	p__Planctomycetota	c__Planctomycetes	o__Pirellulales	f__PNKZ01	g__	s__	2.67602	9151.2	0.603594
	bin.95	d__Bacteria	p__Bacteroidota	c__Bacteroidia	o__Chitinophagales	f__	g__	s__	0.270597	925.364	0.0618698
	bin.96	d__Bacteria	p__Chloroflexota	c__Anaerolineae	o__Promineofilales	f__Promineofilaceae	g__	s__	2.17959	7453.55	0.390172
	bin.97	d__Bacteria	p__Eremiobacterota	c__Xenobia	o__Xenobiales	f__	g__	s__	0.236704	809.46	0.0513958
	bin.98	d__Bacteria	p__Bdellovibrionota	c__Bdellovibrionia	o__Bdellovibrionales	f__Bdellovibrionaceae	g__Ga0074139	s__	0.221557	757.662	0.051405
	bin.101	d__Archaea	p__Halobacteriota	c__Methanomicrobia	o__Methanomicrobiales	f__Methanospirillaceae	g__Methanospirillum	s__	0.200886	686.972	0.0445644
	bin.102	d__Bacteria	p__Actinobacteriota	c__Acidimicrobiia	o__Acidimicrobiales	f__Ilumatobacteraceae	g__	s__	0.457952	1566.06	0.085121
	bin.103	d__Bacteria	p__Chloroflexota	c__Ellin6529	o__QHBO01	f__QHBO01	g__	s__	0.994968	3402.5	0.18946
	bin.104	d__Archaea	p__Halobacteriota	c__Methanosarcinia	o__Methanosarcinales	f__Methanosarcinaceae	g__Methanosarcina	s__Methanosarcina mazei	1.12096	3833.35	0.258848
	bin.105	d__Bacteria	p__Actinobacteriota	c__Acidimicrobiia	o__UBA2766	f__	g__	s__	0.690354	2360.81	0.140473
	bin.106	d__Bacteria	p__Planctomycetota	c__Planctomycetes	o__Pirellulales	f__PNKZ01	g__	s__	0.308681	1055.6	0.0633297
	bin.107	d__Bacteria	p__Chloroflexota	c__Dehalococcoidia	o__UBA2979	f__UBA2979	g__	s__	0.710139	2428.47	0.141779
	bin.109	d__Bacteria	p__KSB1	c__UBA2214	o__DRLW01	f__QEVD01	g__QEVD01	s__QEVD01 sp003576975	4.04067	13817.9	0.925444
	bin.110	d__Bacteria	p__OLB16	c__OLB16	o__OLB16	f__OLB16	g__OLB16	s__OLB16 sp001567115	0.384933	1316.36	0.0871292
	bin.111	d__Bacteria	p__Proteobacteria	c__Gammaproteobacteria	o__Burkholderiales	f__Burkholderiaceae	g__SCN-69-89	s__	5.09482	17422.8	1.0817
	bin.113	d__Bacteria	p__Patescibacteria	c__Microgenomatia	o__UBA10105	f__	g__	s__	0.670614	2293.31	0.15052
	bin.114	d__Bacteria	p__Verrucomicrobiota	c__Verrucomicrobiae	o__Verrucomicrobiales	f__DEV007	g__Arctic95D-9	s__	0.302994	1036.15	0.0645259
	bin.115	d__Bacteria	p__Bacteroidota	c__Bacteroidia	o__AKYH767-A	f__OLB10	g__OLB10	s__	2.2397	7659.13	0.514975
	bin.116	d__Bacteria	p__Actinobacteriota	c__Acidimicrobiia	o__Acidimicrobiales	f__Microtrichaceae	g__ATN2	s__ATN2 sp003577145	0.572435	1957.56	0.116613
	bin.118	d__Bacteria	p__Planctomycetota	c__Planctomycetes	o__Pirellulales	f__Pirellulaceae	g__JAAYDI01	s__	0.294848	1008.29	0.0614659
	bin.119	d__Bacteria	p__Actinobacteriota	c__Acidimicrobiia	o__	f__	g__	s__	0.21395	731.648	0.049729
	bin.120	d__Bacteria	p__Chloroflexota	c__Anaerolineae	o__UCB3	f__UCB3	g__UCB3	s__	26.0925	89228.8	5.98264
	bin.122	d__Bacteria	p__Actinobacteriota	c__Thermoleophilia	o__Solirubrobacterales	f__70-9	g__67-14	s__	1.26568	4328.25	0.275177
	bin.123	d__Bacteria	p__Proteobacteria	c__Alphaproteobacteria	o__Rhizobiales	f__Methyloligellaceae	g__Methyloceanibacter	s__	1.5448	5282.77	0.296489
	bin.127	d__Bacteria	p__Nitrospirota	c__Nitrospiria	o__Nitrospirales	f__Nitrospiraceae	g__	s__	1.06704	3648.97	0.242472
	bin.128	d__Bacteria	p__Patescibacteria	c__4484-211	o__4484-211	f__	g__	s__	0.324439	1109.49	0.0723338
	bin.129	d__Bacteria	p__Chloroflexota	c__Chloroflexia	o__Thermomicrobiales	f__UBA6265	g__JACCXM01	s__	0.543271	1857.83	0.10577
	bin.130	d__Bacteria	p__Patescibacteria	c__WWE3	o__2-01-FULL-39-13	f__2-01-FULL-39-13	g__	s__	0.912927	3121.94	0.208226
	bin.136	d__Bacteria	p__Bacteroidota	c__Bacteroidia	o__Flavobacteriales	f__UBA10329	g__UBA10329	s__	0.318375	1088.75	0.0717299
	bin.137	d__Bacteria	p__Chloroflexota	c__Chloroflexia	o__Thermomicrobiales	f__CFX8	g__	s__	0.903147	3088.5	0.17106
	bin.138	d__Bacteria	p__Bacteroidota	c__Ignavibacteria	o__SJA-28	f__B-1AR	g__OLB4	s__OLB4 sp002050165	17.7463	60687.2	4.11519
	bin.139	d__Bacteria	p__Proteobacteria	c__Alphaproteobacteria	o__Geminicoccales	f__Geminicoccaceae	g__SLRI01	s__	0.889071	3040.36	0.170547
	bin.140	d__Bacteria	p__Planctomycetota	c__UBA1135	o__PLA2	f__	g__	s__	0.323585	1106.57	0.0674878
	bin.141	d__Bacteria	p__Actinobacteriota	c__Actinomycetia	o__Mycobacteriales	f__Mycobacteriaceae	g__Mycobacterium	s__	0.419775	1435.51	0.0828121
	bin.144	d__Bacteria	p__Chloroflexota	c__Anaerolineae	o__UCB3	f__UCB3	g__	s__	1.32369	4526.65	0.288521
	bin.145	d__Bacteria	p__Myxococcota	c__UBA9160	o__UBA9160	f__UBA9160	g__CAADGG01	s__	6.95159	23772.4	1.59631
	bin.147	d__Bacteria	p__Planctomycetota	c__Planctomycetes	o__Pirellulales	f__Pirellulaceae	g__	s__	0.417026	1426.11	0.0885949
	bin.149	d__Bacteria	p__Proteobacteria	c__Gammaproteobacteria	o__Burkholderiales	f__Burkholderiaceae	g__SCN-69-89	s__	11.1748	38214.4	2.48587
	bin.151	d__Bacteria	p__Proteobacteria	c__Gammaproteobacteria	o__Burkholderiales	f__Burkholderiaceae	g__Rubrivivax	s__	4.62224	15806.7	0.817715
	bin.152	d__Bacteria	p__Chloroflexota	c__Chloroflexia	o__Thermomicrobiales	f__CFX8	g__	s__	1.41903	4852.67	0.308117
	bin.153	d__Bacteria	p__Chloroflexota	c__Anaerolineae	o__Promineofilales	f__Promineofilaceae	g__Promineofilum	s__	3.22246	11019.9	0.498548
	bin.154	d__Bacteria	p__Actinobacteriota	c__Acidimicrobiia	o__UBA5794	f__ZC4RG35	g__ZC4RG35	s__	2.66412	9110.5	0.603415
	bin.156	d__Bacteria	p__Actinobacteriota	c__Acidimicrobiia	o__Acidimicrobiales	f__Ilumatobacteraceae	g__Desertimonas	s__	1.49616	5116.43	0.311317
	bin.157	d__Bacteria	p__Verrucomicrobiota	c__Verrucomicrobiae	o__Verrucomicrobiales	f__Verrucomicrobiaceae	g__	s__	1.28024	4378.05	0.29068
	bin.158	d__Bacteria	p__Acidobacteriota	c__Vicinamibacteria	o__Vicinamibacterales	f__UBA2999	g__	s__	0.888581	3038.69	0.189013
	bin.159	d__Bacteria	p__Planctomycetota	c__Planctomycetes	o__Gemmatales	f__Gemmataceae	g__	s__	0.918838	3142.16	0.197883
	bin.160	d__Bacteria	p__Acidobacteriota	c__Acidobacteriae	o__Bryobacterales	f__Bryobacteraceae	g__CAADGY01	s__CAADGY01 sp900696665	0.310694	1062.48	0.0697994
	bin.161	d__Bacteria	p__Proteobacteria	c__Gammaproteobacteria	o__Burkholderiales	f__Rhodocyclaceae	g__UTPRO2	s__UTPRO2 sp002066955	2.12787	7276.68	0.354179
	bin.162	d__Bacteria	p__Proteobacteria	c__Gammaproteobacteria	o__Burkholderiales	f__Burkholderiaceae	g__SCN-69-89	s__	1.16812	3994.63	0.205717
	bin.163	d__Bacteria	p__Planctomycetota	c__Planctomycetes	o__Pirellulales	f__	g__	s__	0.469861	1606.79	0.0981812
	bin.166	d__Bacteria	p__Nitrospirota	c__Nitrospiria	o__Nitrospirales	f__Nitrospiraceae	g__Nitrospira_A	s__Nitrospira_A sp001567445	11.4107	39021.4	2.64397
	bin.167	d__Bacteria	p__Chloroflexota	c__Dehalococcoidia	o__UBA2991	f__UBA2991	g__FeB-14	s__	0.695622	2378.82	0.135231
	bin.169	d__Bacteria	p__Acidobacteriota	c__Vicinamibacteria	o__Vicinamibacterales	f__Fen-181	g__	s__	0.389936	1333.47	0.0780271
	bin.170	d__Bacteria	p__Actinobacteriota	c__Thermoleophilia	o__Solirubrobacterales	f__70-9	g__RHKX01	s__	1.33931	4580.04	0.265411
	bin.171	d__Bacteria	p__Planctomycetota	c__Planctomycetes	o__Pirellulales	f__Pirellulaceae	g__	s__	0.773306	2644.48	0.164814
	bin.172	d__Bacteria	p__Verrucomicrobiota	c__Verrucomicrobiae	o__Pedosphaerales	f__J093	g__DSVZ01	s__	1.37781	4711.7	0.309651
	bin.174	d__Bacteria	p__Proteobacteria	c__Alphaproteobacteria	o__Rhizobiales	f__Hyphomicrobiaceae	g__	s__	0.576952	1973.01	0.11198
	bin.175	d__Bacteria	p__Chloroflexota	c__Dehalococcoidia	o__DSTF01	f__WHTK01	g__WHTK01	s__	0.421678	1442.02	0.0806465
	bin.176	d__Bacteria	p__Actinobacteriota	c__Acidimicrobiia	o__UBA5794	f__ZC4RG35	g__	s__	1.50292	5139.55	0.330009
	bin.178	d__Bacteria	p__Chloroflexota	c__Anaerolineae	o__Caldilineales	f__Caldilineaceae	g__CFX5	s__	0.70716	2418.28	0.15715
	bin.182	d__Bacteria	p__Proteobacteria	c__Gammaproteobacteria	o__Burkholderiales	f__Burkholderiaceae	g__Rubrivivax	s__	5.59577	19135.9	1.1211
	bin.183	d__Bacteria	p__Planctomycetota	c__Planctomycetes	o__Pirellulales	f__Pirellulaceae	g__	s__	0.828322	2832.62	0.180293
	bin.186	d__Bacteria	p__Planctomycetota	c__Planctomycetes	o__Gemmatales	f__Gemmataceae	g__	s__	0.358804	1227	0.0761755
	bin.187	d__Bacteria	p__Actinobacteriota	c__Actinomycetia	o__Actinomycetales	f__Microbacteriaceae	g__Microbacterium	s__	0.445421	1523.21	0.0869743
	bin.188	d__Bacteria	p__Proteobacteria	c__Gammaproteobacteria	o__GCA-2729495	f__GCA-2729495	g__QUBU01	s__QUBU01 sp011526045	0.767437	2624.41	0.157613
	bin.189	d__Bacteria	p__Patescibacteria	c__Microgenomatia	o__UBA10105	f__	g__	s__	0.404046	1381.72	0.0927364
	bin.191	d__Bacteria	p__Myxococcota	c__UBA796	o__UBA796	f__UBA796	g__UBA2385	s__	0.430353	1471.68	0.0835025
	bin.192	d__Bacteria	p__Acidobacteriota	c__Acidobacteriae	o__Bryobacterales	f__Bryobacteraceae	g__DSOI01	s__	0.368911	1261.57	0.0781514
	bin.193	d__Bacteria	p__Nitrospirota	c__Nitrospiria	o__Nitrospirales	f__Nitrospiraceae	g__	s__	2.07549	7097.59	0.462364
	bin.194	d__Bacteria	p__Chloroflexota	c__Anaerolineae	o__Promineofilales	f__Promineofilaceae	g__	s__	0.443153	1515.46	0.0759262
	bin.195	d__Bacteria	p__Chloroflexota	c__Chloroflexia	o__Thermomicrobiales	f__UBA6265	g__CADCWF01	s__	1.05993	3624.65	0.210786
	bin.196	d__Bacteria	p__Firmicutes_A	c__Clostridia	o__Saccharofermentanales	f__DTU023	g__UBA4923	s__UBA4923 sp002427535	0.837189	2862.94	0.192777
	bin.197	d__Bacteria	p__Chloroflexota	c__Anaerolineae	o__Caldilineales	f__JAAEKA01	g__JAAEKA01	s__	3.59774	12303.2	0.770999
	bin.200	d__Bacteria	p__Proteobacteria	c__Gammaproteobacteria	o__GCA-2729495	f__GCA-2729495	g__QUBU01	s__QUBU01 sp014337915	0.533908	1825.81	0.100464
	bin.201	d__Bacteria	p__Planctomycetota	c__Phycisphaerae	o__UBA1845	f__UBA1845	g__	s__	0.323865	1107.52	0.0670517
	bin.202	d__Bacteria	p__Proteobacteria	c__Gammaproteobacteria	o__Steroidobacterales	f__Steroidobacteraceae	g__CADEFQ01	s__	2.0894	7145.13	0.420682
	bin.203	d__Bacteria	p__Proteobacteria	c__Gammaproteobacteria	o__Burkholderiales	f__SG8-39	g__	s__	8.71645	29807.7	1.93797
	bin.205	d__Bacteria	p__Gemmatimonadota	c__Gemmatimonadetes	o__Gemmatimonadales	f__GWC2-71-9	g__Palsa-1233	s__	0.78186	2673.73	0.165068
	bin.206	d__Bacteria	p__Actinobacteriota	c__Acidimicrobiia	o__IMCC26256	f__	g__	s__	4.64876	15897.4	1.03369
	bin.207	d__Bacteria	p__Planctomycetota	c__Phycisphaerae	o__UBA1845	f__Fen-1342	g__	s__	0.28975	990.861	0.0630645
	bin.208	d__Bacteria	p__Chloroflexota	c__Anaerolineae	o__SBR1031	f__A4b	g__OLB13	s__OLB13 sp001567485	5.49674	18797.2	1.26951
	bin.209	d__Bacteria	p__Planctomycetota	c__Planctomycetes	o__Planctomycetales	f__Planctomycetaceae	g__MB-PLM-1	s__	1.38603	4739.8	0.314434
	bin.210	d__Bacteria	p__Bacteroidota	c__Bacteroidia	o__Chitinophagales	f__	g__	s__	0.436669	1493.28	0.0978327
	bin.212	d__Bacteria	p__Chloroflexota	c__Anaerolineae	o__Anaerolineales	f__EnvOPS12	g__UBA12294	s__	1.5952	5455.12	0.334662
	bin.213	d__Bacteria	p__Proteobacteria	c__Gammaproteobacteria	o__GCA-2729495	f__GCA-2729495	g__QUBU01	s__	0.569643	1948.01	0.114926
	bin.214	d__Bacteria	p__Chloroflexota	c__Chloroflexia	o__Thermomicrobiales	f__	g__	s__	0.280169	958.095	0.0595326
	bin.215	d__Bacteria	p__Proteobacteria	c__Gammaproteobacteria	o__Steroidobacterales	f__Steroidobacteraceae	g__CADEFQ01	s__	1.70295	5823.6	0.355857
	bin.216	d__Bacteria	p__Patescibacteria	c__Microgenomatia	o__Levybacterales	f__UBA12049	g__	s__	0.249123	851.926	0.0570071
	bin.218	d__Bacteria	p__Actinobacteriota	c__Thermoleophilia	o__Gaiellales	f__Gaiellaceae	g__	s__	3.70904	12683.8	0.824934
	bin.219	d__Bacteria	p__Chloroflexota	c__Anaerolineae	o__Anaerolineales	f__EnvOPS12	g__OLB14	s__	3.40104	11630.5	0.752148
	bin.220	d__Bacteria	p__Verrucomicrobiota	c__Kiritimatiellae	o__SLAD01	f__SLAD01	g__	s__	0.304521	1041.37	0.0686491
	bin.224	d__Bacteria	p__Bacteroidota	c__Bacteroidia	o__Chitinophagales	f__Saprospiraceae	g__UBA6168	s__	1.77505	6070.14	0.410209
	bin.225	d__Bacteria	p__Myxococcota	c__UBA9160	o__SZUA-336	f__SZUA-336	g__	s__	0.42584	1456.25	0.0886512
	bin.226	d__Bacteria	p__Proteobacteria	c__Gammaproteobacteria	o__SZUA-140	f__SZUA-140	g__	s__	1.1219	3836.55	0.232304
	bin.227	d__Bacteria	p__Actinobacteriota	c__Thermoleophilia	o__Gaiellales	f__Gaiellaceae	g__	s__	2.45556	8397.28	0.502412
	bin.231	d__Bacteria	p__Patescibacteria	c__Microgenomatia	o__Levybacterales	f__GWA1-39-11	g__	s__	0.210205	718.839	0.0485461
	bin.232	d__Bacteria	p__Desulfobacterota_D	c__UBA1144	o__UBA2774	f__UBA2774	g__	s__	0.501832	1716.12	0.108219
	bin.233	d__Bacteria	p__Proteobacteria	c__Gammaproteobacteria	o__Burkholderiales	f__Burkholderiaceae	g__Quisquiliibacterium	s__	1.34065	4584.64	0.22812
	bin.234	d__Bacteria	p__Armatimonadota	c__Chthonomonadetes	o__Chthonomonadales	f__CAJBBX01	g__JABWBA01	s__JABWBA01 sp013360745	0.309516	1058.45	0.0703264
	bin.235	d__Bacteria	p__Actinobacteriota	c__Thermoleophilia	o__Solirubrobacterales	f__70-9	g__67-14	s__	0.622392	2128.4	0.12089
	bin.237	d__Bacteria	p__Proteobacteria	c__Gammaproteobacteria	o__Arenicellales	f__	g__	s__	0.687854	2352.26	0.122507
	bin.238	d__Bacteria	p__Acidobacteriota	c__Vicinamibacteria	o__Vicinamibacterales	f__UBA2999	g__	s__	1.9585	6697.5	0.43237
	bin.239	d__Bacteria	p__Actinobacteriota	c__Thermoleophilia	o__Gaiellales	f__Gaiellaceae	g__Gaiella	s__	0.604128	2065.94	0.114622
	bin.240	d__Bacteria	p__Proteobacteria	c__Gammaproteobacteria	o__Burkholderiales	f__Burkholderiaceae	g__Rubrivivax	s__	3.28224	11224.3	0.594983
	bin.241	d__Bacteria	p__Proteobacteria	c__Gammaproteobacteria	o__Burkholderiales	f__Thiobacillaceae	g__PFJX01	s__	1.20689	4127.21	0.253315
	bin.245	d__Bacteria	p__Elusimicrobiota	c__Elusimicrobia	o__F11	f__F11	g__	s__	0.230218	787.278	0.0508285
	bin.251	d__Bacteria	p__Proteobacteria	c__Gammaproteobacteria	o__Pseudomonadales	f__UBA5518	g__UBA5518	s__	0.600456	2053.39	0.105651
	bin.256	d__Bacteria	p__Chloroflexota	c__Anaerolineae	o__Thermoflexales	f__J036	g__CAIXPS01	s__	0.217683	744.414	0.0465938
Secondary anoxic tank biofilm	bin.1	d__Bacteria	p__Acidobacteriota	c__Vicinamibacteria	o__Vicinamibacterales	f__	g__	s__	0.385554	1293.89	0.079188
	bin.2	d__Bacteria	p__Armatimonadota	c__Fimbriimonadia	o__Fimbriimonadales	f__Fimbriimonadaceae	g__OLB18	s__OLB18 sp001567425	0.355068	1191.59	0.0849767
	bin.3	d__Bacteria	p__Proteobacteria	c__Gammaproteobacteria	o__DRLM01	f__DRLM01	g__	s__	0.334624	1122.98	0.0668801
	bin.4	d__Bacteria	p__Chloroflexota	c__Anaerolineae	o__Caldilineales	f__Caldilineaceae	g__Litorilinea	s__	0.624292	2095.08	0.134755
	bin.6	d__Bacteria	p__Actinobacteriota	c__Acidimicrobiia	o__UBA5794	f__ZC4RG35	g__ZC4RG35	s__	1.18365	3972.27	0.268605
	bin.8	d__Bacteria	p__Patescibacteria	c__Microgenomatia	o__UBA1400	f__PJMF01	g__VFLK01	s__	0.217351	729.415	0.0527994
	bin.11	d__Bacteria	p__Nitrospirota	c__Nitrospiria	o__Nitrospirales	f__Nitrospiraceae	g__Nitrospira_A	s__Nitrospira_A sp001567445	1.41772	4757.76	0.344509
	bin.13	d__Bacteria	p__Chloroflexota	c__Anaerolineae	o__Anaerolineales	f__EnvOPS12	g__OLB14	s__	3.86217	12961.2	0.900624
	bin.14	d__Bacteria	p__Patescibacteria	c__Paceibacteria	o__UBA9983_A	f__	g__	s__	0.185627	622.952	0.0454287
	bin.15	d__Archaea	p__Nanoarchaeota	c__Nanoarchaeia	o__Pacearchaeales	f__GW2011-AR1	g__PFCY01	s__	0.258086	866.12	0.0601176
	bin.16	d__Bacteria	p__Planctomycetota	c__Planctomycetes	o__Pirellulales	f__Pirellulaceae	g__	s__	0.434333	1457.59	0.0962548
	bin.20	d__Bacteria	p__Proteobacteria	c__Gammaproteobacteria	o__Burkholderiales	f__Nitrosomonadaceae	g__Nitrosomonas	s__Nitrosomonas europaea	8.54866	28688.8	2.07688
	bin.22	d__Bacteria	p__Patescibacteria	c__Microgenomatia	o__UBA1400	f__PJMF01	g__	s__	0.293007	983.314	0.0705785
	bin.23	d__Bacteria	p__Proteobacteria	c__Alphaproteobacteria	o__Rhizobiales	f__Methyloligellaceae	g__Methyloceanibacter	s__	0.774536	2599.29	0.138725
	bin.24	d__Bacteria	p__Chloroflexota	c__Anaerolineae	o__SBR1031	f__J027	g__SB15	s__	0.385897	1295.04	0.0898691
	bin.25	d__Archaea	p__Nanoarchaeota	c__Nanoarchaeia	o__Woesearchaeales	f__ARS49	g__CABMGU01	s__	0.838236	2813.06	0.194319
	bin.27	d__Bacteria	p__Proteobacteria	c__Gammaproteobacteria	o__Burkholderiales	f__Nitrosomonadaceae	g__Nitrosomonas	s__	2.56769	8617.01	0.613663
	bin.28	d__Bacteria	p__Chloroflexota	c__Anaerolineae	o__SBR1031	f__UBA2029	g__	s__	0.626944	2103.98	0.129505
	bin.29	d__Bacteria	p__Actinobacteriota	c__Acidimicrobiia	o__Acidimicrobiales	f__Ilumatobacteraceae	g__Desertimonas	s__	0.728869	2446.04	0.152085
	bin.30	d__Bacteria	p__Chloroflexota	c__Anaerolineae	o__Caldilineales	f__J102	g__JABWBG01	s__JABWBG01 sp013360575	3.62868	12177.6	0.861927
	bin.32	d__Bacteria	p__Bacteroidota	c__Bacteroidia	o__Flavobacteriales	f__PHOS-HE28	g__PHOS-HE28	s__	0.3113	1044.7	0.0709122
	bin.33	d__Bacteria	p__Patescibacteria	c__Dojkabacteria	o__B142	f__	g__	s__	1.67336	5615.68	0.404239
	bin.34	d__Bacteria	p__Planctomycetota	c__Planctomycetes	o__Planctomycetales	f__Planctomycetaceae	g__MB-PLM-1	s__	0.482059	1617.76	0.113647
	bin.35	d__Bacteria	p__Chloroflexota	c__Anaerolineae	o__SBR1031	f__J027	g__SB15	s__	0.687022	2305.6	0.166396
	bin.37	d__Bacteria	p__Dependentiae	c__Babeliae	o__Babeliales	f__Vermiphilaceae	g__	s__	0.19459	653.033	0.0481665
	bin.38	d__Bacteria	p__Chloroflexota	c__Anaerolineae	o__SBR1031	f__J027	g__CFX10	s__	0.858575	2881.32	0.206258
	bin.39	d__Bacteria	p__Actinobacteriota	c__Acidimicrobiia	o__Acidimicrobiales	f__Microtrichaceae	g__ATN2	s__ATN2 sp003577145	0.702485	2357.49	0.158944
	bin.40	d__Bacteria	p__Proteobacteria	c__Alphaproteobacteria	o__Rickettsiales	f__	g__	s__	0.445839	1496.21	0.0973613
	bin.41	d__Bacteria	p__Bacteroidota	c__Bacteroidia	o__Chitinophagales	f__BACL12	g__	s__	0.506355	1699.29	0.122833
	bin.43	d__Bacteria	p__Chloroflexota	c__Chloroflexia	o__Thermomicrobiales	f__UBA6265	g__CADCWF01	s__	0.669476	2246.71	0.136749
	bin.44	d__Bacteria	p__Verrucomicrobiota	c__Verrucomicrobiae	o__Pedosphaerales	f__J093	g__DSVZ01	s__	1.00583	3375.49	0.238279
	bin.45	d__Bacteria	p__Proteobacteria	c__Gammaproteobacteria	o__Burkholderiales	f__Burkholderiaceae	g__SCN-69-89	s__	2.03479	6828.62	0.420185
	bin.46	d__Bacteria	p__Nitrospirota	c__Nitrospiria	o__Nitrospirales	f__Nitrospiraceae	g__	s__	0.313648	1052.58	0.0734079
	bin.47	d__Bacteria	p__Bacteroidota	c__Ignavibacteria	o__SJA-28	f__B-1AR	g__OLB4	s__OLB4 sp002050165	19.8265	66536.4	4.86211
	bin.48	d__Bacteria	p__Patescibacteria	c__Microgenomatia	o__UBA1400	f__UBA1396	g__	s__	2.82511	9480.87	0.692521
	bin.49	d__Bacteria	p__Acidobacteriota	c__Vicinamibacteria	o__Vicinamibacterales	f__	g__	s__	0.328545	1102.57	0.0696993
	bin.50	d__Bacteria	p__Proteobacteria	c__Gammaproteobacteria	o__Burkholderiales	f__Rhodocyclaceae	g__UTPRO2	s__UTPRO2 sp008933825	1.5411	5171.82	0.315434
	bin.51	d__Bacteria	p__Chloroflexota	c__Anaerolineae	o__Anaerolineales	f__EnvOPS12	g__UBA7227	s__UBA7227 sp002473085	1.57246	5277.08	0.366174
	bin.52	d__Bacteria	p__Chloroflexota	c__Anaerolineae	o__Promineofilales	f__Promineofilaceae	g__JAAYYY01	s__	5.84678	19621.4	1.41266
	bin.53	d__Bacteria	p__Actinobacteriota	c__Acidimicrobiia	o__Acidimicrobiales	f__	g__	s__	0.546023	1832.42	0.110199
	bin.55	d__Bacteria	p__Chloroflexota	c__Anaerolineae	o__SBR1031	f__A4b	g__OLB15	s__OLB15 sp001567085	0.812358	2726.22	0.196416
	bin.56	d__Bacteria	p__Patescibacteria	c__4484-211	o__4484-211	f__	g__	s__	0.64526	2165.45	0.155583
	bin.57	d__Bacteria	p__Proteobacteria	c__Gammaproteobacteria	o__Steroidobacterales	f__Steroidobacteraceae	g__CAILZL01	s__	0.408862	1372.11	0.08684
	bin.58	d__Bacteria	p__Chloroflexota	c__Ellin6529	o__CSP1-4	f__CSP1-4	g__	s__	0.345646	1159.96	0.0728225
	bin.59	d__Bacteria	p__Planctomycetota	c__UBA8742	o__UBA2392	f__UBA2392	g__	s__	2.61636	8780.34	0.624231
	bin.60	d__Bacteria	p__Proteobacteria	c__Alphaproteobacteria	o__Rhodospirillales	f__Rhodospirillaceae	g__	s__	0.790578	2653.13	0.168266
	bin.61	d__Bacteria	p__Proteobacteria	c__Gammaproteobacteria	o__Burkholderiales	f__UKL13-2	g__FEB-7	s__	0.687707	2307.9	0.13304
	bin.62	d__Bacteria	p__Patescibacteria	c__Dojkabacteria	o__B142	f__	g__	s__	0.549421	1843.82	0.119292
	bin.63	d__Bacteria	p__Patescibacteria	c__Microgenomatia	o__UBA1400	f__PJMF01	g__	s__	0.782587	2626.31	0.189558
	bin.64	d__Bacteria	p__Actinobacteriota	c__Thermoleophilia	o__Solirubrobacterales	f__70-9	g__RHKX01	s__	2.68022	8994.65	0.620583
	bin.65	d__Bacteria	p__Acidobacteriota	c__Thermoanaerobaculia	o__UBA5704	f__UBA5704	g__JACTMI01	s__JACTMI01 sp011525905	1.08578	3643.82	0.244865
	bin.66	d__Bacteria	p__Proteobacteria	c__Gammaproteobacteria	o__Burkholderiales	f__Burkholderiaceae	g__Aquabacterium_A	s__	1.43392	4812.13	0.268996
	bin.68	d__Bacteria	p__Myxococcota	c__UBA796	o__UBA796	f__GCA-2862545	g__	s__	0.327233	1098.17	0.0713972
	bin.69	d__Bacteria	p__Planctomycetota	c__UBA8742	o__UBA2392	f__UBA2392	g__	s__	0.744153	2497.33	0.177011
	bin.71	d__Bacteria	p__Chloroflexota	c__Chloroflexia	o__Thermomicrobiales	f__UBA6265	g__JACCXM01	s__	0.406077	1362.77	0.0841451
	bin.72	d__Bacteria	p__Proteobacteria	c__Alphaproteobacteria	o__Geminicoccales	f__Geminicoccaceae	g__SLRI01	s__	0.826468	2773.57	0.173029
	bin.73	d__Bacteria	p__Chloroflexota	c__Dehalococcoidia	o__UBA2991	f__UBA2991	g__UCB2	s__UCB2 sp003577245	0.342464	1149.28	0.0702556
	bin.74	d__Bacteria	p__Planctomycetota	c__Phycisphaerae	o__Phycisphaerales	f__SM1A02	g__J022	s__J022 sp008363215	2.0648	6929.32	0.496926
	bin.75	d__Bacteria	p__Patescibacteria	c__WWE3	o__2-01-FULL-39-13	f__2-01-FULL-39-13	g__	s__	1.27953	4294.02	0.309588
	bin.78	d__Bacteria	p__Acidobacteriota	c__Vicinamibacteria	o__Vicinamibacterales	f__UBA2999	g__	s__	0.883532	2965.07	0.199981
	bin.79	d__Bacteria	p__Proteobacteria	c__Alphaproteobacteria	o__Caulobacterales	f__Hyphomonadaceae	g__Terricaulis	s__Terricaulis sp900696695	0.458944	1540.19	0.0873517
	bin.80	d__Bacteria	p__Chloroflexota	c__Chloroflexia	o__Thermomicrobiales	f__	g__	s__	0.296527	995.126	0.0691685
	bin.81	d__Bacteria	p__Acidobacteriota	c__Vicinamibacteria	o__Vicinamibacterales	f__UBA2999	g__	s__	0.56694	1902.61	0.127395
	bin.82	d__Bacteria	p__Planctomycetota	c__UBA8742	o__UBA2392	f__UBA2392	g__	s__	0.306547	1028.75	0.0716137
	bin.83	d__Bacteria	p__Proteobacteria	c__Gammaproteobacteria	o__GCA-2729495	f__GCA-2729495	g__QUBU01	s__QUBU01 sp011526045	1.11535	3743.03	0.232043
	bin.84	d__Bacteria	p__Patescibacteria	c__Dojkabacteria	o__B142	f__	g__	s__	0.270162	906.645	0.0655699
	bin.85	d__Bacteria	p__Actinobacteriota	c__Thermoleophilia	o__Solirubrobacterales	f__70-9	g__RHKX01	s__	0.827662	2777.58	0.173962
	bin.89	d__Bacteria	p__Patescibacteria	c__Dojkabacteria	o__B142	f__	g__	s__	0.719883	2415.88	0.173565
	bin.90	d__Bacteria	p__Planctomycetota	c__Planctomycetes	o__Pirellulales	f__Ga0077529	g__JABDGM01	s__	0.960444	3223.19	0.231143
	bin.91	d__Bacteria	p__Chloroflexota	c__Anaerolineae	o__UCB3	f__UCB3	g__UCB3	s__	10.9603	36782	2.64647
	bin.92	d__Bacteria	p__Planctomycetota	c__Phycisphaerae	o__UBA1845	f__UBA1845	g__	s__	1.21386	4073.63	0.287166
	bin.93	d__Bacteria	p__Chloroflexota	c__Anaerolineae	o__Anaerolineales	f__EnvOPS12	g__OLB14	s__OLB14 sp900696595	3.14236	10545.6	0.732589
	bin.95	d__Bacteria	p__Proteobacteria	c__Gammaproteobacteria	o__Burkholderiales	f__Thiobacillaceae	g__PFJX01	s__	0.409568	1374.48	0.0848446
	bin.96	d__Bacteria	p__Chloroflexota	c__Dehalococcoidia	o__UBA2991	f__UBA2991	g__FeB-14	s__	0.796237	2672.12	0.177099
	bin.97	d__Bacteria	p__Bacteroidota	c__Bacteroidia	o__Chitinophagales	f__Saprospiraceae	g__JABDMH01	s__	0.217358	729.44	0.0532221
	bin.98	d__Bacteria	p__Patescibacteria	c__Saccharimonadia	o__Saccharimonadales	f__JACDFO01	g__JACDFO01	s__	0.648948	2177.82	0.156481
	bin.99	d__Bacteria	p__Actinobacteriota	c__Acidimicrobiia	o__Acidimicrobiales	f__JACDCH01	g__	s__	0.584138	1960.33	0.107676
	bin.101	d__Bacteria	p__Proteobacteria	c__Gammaproteobacteria	o__Xanthomonadales	f__Rhodanobacteraceae	g__Dokdonella_A	s__Dokdonella_A sp014338185	1.12642	3780.2	0.251767
	bin.102	d__Bacteria	p__Actinobacteriota	c__Acidimicrobiia	o__UBA2766	f__	g__	s__	0.380311	1276.3	0.0774378
	bin.103	d__Bacteria	p__Chloroflexota	c__Anaerolineae	o__SBR1031	f__J027	g__J027	s__	0.474204	1591.4	0.114111
	bin.104	d__Bacteria	p__Chloroflexota	c__Chloroflexia	o__Thermomicrobiales	f__CFX8	g__	s__	0.652872	2190.99	0.146056
	bin.106	d__Bacteria	p__Chloroflexota	c__Chloroflexia	o__Thermomicrobiales	f__	g__	s__	0.317989	1067.15	0.07252
	bin.107	d__Bacteria	p__Chloroflexota	c__Chloroflexia	o__Thermomicrobiales	f__CFX8	g__	s__	0.77217	2591.35	0.170766
	bin.109	d__Bacteria	p__Proteobacteria	c__Alphaproteobacteria	o__Rhodobacterales	f__Rhodobacteraceae	g__	s__	0.635853	2133.88	0.127175
	bin.110	d__Bacteria	p__Proteobacteria	c__Gammaproteobacteria	o__Burkholderiales	f__Burkholderiaceae	g__SCN-69-89	s__	1.68091	5641.02	0.333621
	bin.111	d__Bacteria	p__Planctomycetota	c__UBA1135	o__UBA2386	f__UBA2386	g__	s__	1.79039	6008.42	0.425028
	bin.113	d__Bacteria	p__Proteobacteria	c__Gammaproteobacteria	o__Burkholderiales	f__SG8-39	g__	s__	5.70956	19160.9	1.34236
	bin.114	d__Bacteria	p__Patescibacteria	c__Microgenomatia	o__UBA10105	f__	g__	s__	0.326462	1095.58	0.0784607
	bin.115	d__Bacteria	p__Chloroflexota	c__Anaerolineae	o__Promineofilales	f__Promineofilaceae	g__Promineofilum	s__	4.06339	13636.5	0.884086
	bin.116	d__Bacteria	p__Actinobacteriota	c__Thermoleophilia	o__Gaiellales	f__Gaiellaceae	g__	s__	1.67439	5619.15	0.385255
	bin.119	d__Bacteria	p__Patescibacteria	c__Microgenomatia	o__UBA1400	f__PJMF01	g__	s__	0.454586	1525.56	0.108524
	bin.121	d__Bacteria	p__Chloroflexota	c__Anaerolineae	o__Anaerolineales	f__EnvOPS12	g__UBA12294	s__	0.674657	2264.1	0.151405
	bin.122	d__Bacteria	p__Proteobacteria	c__Alphaproteobacteria	o__Rickettsiales	f__Rickettsiaceae	g__	s__	0.315222	1057.86	0.0746659
	bin.124	d__Bacteria	p__Nitrospirota	c__Nitrospiria	o__Nitrospirales	f__Nitrospiraceae	g__	s__	0.5009	1680.99	0.116569
	bin.125	d__Bacteria	p__KSB1	c__UBA2214	o__DRLW01	f__QEVD01	g__QEVD01	s__QEVD01 sp003576975	5.05901	16977.7	1.23068
	bin.127	d__Bacteria	p__Chloroflexota	c__Anaerolineae	o__SBR1031	f__UBA2796	g__UBA2796	s__	0.483285	1621.87	0.11092
	bin.129	d__Bacteria	p__Actinobacteriota	c__Acidimicrobiia	o__Acidimicrobiales	f__Ilumatobacteraceae	g__Ilumatobacter	s__	0.465627	1562.61	0.0932819
	bin.130	d__Archaea	p__Thermoproteota	c__Nitrososphaeria	o__Nitrososphaerales	f__Nitrososphaeraceae	g__Nitrosocosmicus	s__Nitrosocosmicus sp013114705	0.237825	798.126	0.0574584
	bin.131	d__Bacteria	p__Patescibacteria	c__UBA1384	o__	f__	g__	s__	0.332378	1115.44	0.0804478
	bin.133	d__Bacteria	p__Proteobacteria	c__Gammaproteobacteria	o__Burkholderiales	f__Burkholderiaceae	g__Rubrivivax	s__	2.03052	6814.3	0.418613
	bin.134	d__Bacteria	p__Acidobacteriota	c__Acidobacteriae	o__Bryobacterales	f__Bryobacteraceae	g__CAADGY01	s__CAADGY01 sp900696665	0.27709	929.894	0.0659049
	bin.135	d__Bacteria	p__Planctomycetota	c__Brocadiae	o__Brocadiales	f__Brocadiaceae	g__Brocadia	s__Brocadia sp013360945	60.113	201735	14.7589
	bin.136	d__Archaea	p__Halobacteriota	c__Methanosarcinia	o__Methanotrichales	f__Methanotrichaceae	g__Methanothrix	s__Methanothrix soehngenii	0.326826	1096.8	0.0786776
	bin.138	d__Bacteria	p__Bacteroidota	c__Ignavibacteria	o__Ignavibacteriales	f__Ignavibacteriaceae	g__IGN2	s__IGN2 sp013285405	0.209859	704.272	0.0513457
	bin.139	d__Bacteria	p__Firmicutes_A	c__Clostridia	o__Saccharofermentanales	f__DTU023	g__UBA4923	s__UBA4923 sp002427535	0.203688	683.564	0.0500014
	bin.140	d__Bacteria	p__Proteobacteria	c__Alphaproteobacteria	o__Sphingomonadales	f__J090	g__PRO5	s__	0.352289	1182.26	0.0715966
	bin.142	d__Bacteria	p__Chloroflexota	c__Anaerolineae	o__Caldilineales	f__Caldilineaceae	g__CFX5	s__	1.28305	4305.84	0.308169
	bin.143	d__Bacteria	p__Proteobacteria	c__Gammaproteobacteria	o__Burkholderiales	f__Rhodocyclaceae	g__UTPRO2	s__UTPRO2 sp002066955	12.4476	41773.4	2.97157
	bin.144	d__Bacteria	p__Myxococcota	c__UBA9160	o__UBA9160	f__UBA9160	g__CAADGG01	s__	4.23858	14224.4	1.01616
	bin.145	d__Bacteria	p__Bacteroidota	c__Bacteroidia	o__Chitinophagales	f__Saprospiraceae	g__UBA6168	s__	0.550067	1845.99	0.1341
	bin.146	d__Bacteria	p__Bacteroidota	c__Bacteroidia	o__Cytophagales	f__Cyclobacteriaceae	g__UBA2336	s__	1.05812	3550.98	0.255077
	bin.148	d__Bacteria	p__Nitrospirota	c__Nitrospiria	o__Nitrospirales	f__Nitrospiraceae	g__	s__	0.258333	866.949	0.0621549
	bin.149	d__Bacteria	p__Planctomycetota	c__UBA8742	o__UBA2392	f__UBA2392	g__	s__	0.660439	2216.39	0.149866
	bin.151	d__Bacteria	p__Verrucomicrobiota	c__Verrucomicrobiae	o__Verrucomicrobiales	f__Verrucomicrobiaceae	g__	s__	0.261042	876.04	0.0595583
	bin.153	d__Bacteria	p__Armatimonadota	c__Chthonomonadetes	o__Chthonomonadales	f__CAJBBX01	g__JABWBA01	s__JABWBA01 sp013360745	0.404048	1355.96	0.0967934
	bin.154	d__Bacteria	p__Planctomycetota	c__Phycisphaerae	o__Phycisphaerales	f__SM1A02	g__UBA5793	s__UBA5793 sp011525805	1.40773	4724.24	0.329253
	bin.156	d__Bacteria	p__Chloroflexota	c__Anaerolineae	o__Anaerolineales	f__EnvOPS12	g__UBA12294	s__	1.11799	3751.91	0.24806
	bin.159	d__Bacteria	p__Actinobacteriota	c__Acidimicrobiia	o__IMCC26256	f__	g__	s__	0.521918	1751.52	0.108617
	bin.160	d__Bacteria	p__Chloroflexota	c__Anaerolineae	o__Promineofilales	f__Promineofilaceae	g__	s__	1.1955	4012	0.229261
	bin.161	d__Bacteria	p__Bacteroidota	c__Bacteroidia	o__Chitinophagales	f__Chitinophagaceae	g__Edaphocola	s__	0.203792	683.913	0.0496369
	bin.162	d__Bacteria	p__Chloroflexota	c__Chloroflexia	o__Thermomicrobiales	f__UBA6265	g__JACCXM01	s__	0.309015	1037.03	0.0670363
	bin.163	d__Bacteria	p__Acidobacteriota	c__Thermoanaerobaculia	o__UBA5704	f__UBA5704	g__	s__	0.571257	1917.1	0.12528
	bin.164	d__Bacteria	p__Gemmatimonadota	c__Gemmatimonadetes	o__Gemmatimonadales	f__Gemmatimonadaceae	g__JABWBJ01	s__	0.330345	1108.61	0.0764103
	bin.166	d__Bacteria	p__Gemmatimonadota	c__Gemmatimonadetes	o__Gemmatimonadales	f__GWC2-71-9	g__Palsa-1233	s__	0.620598	2082.69	0.138567
	bin.167	d__Bacteria	p__Actinobacteriota	c__Acidimicrobiia	o__Acidimicrobiales	f__	g__	s__	0.372723	1250.83	0.0715371
	bin.168	d__Bacteria	p__Chloroflexota	c__Anaerolineae	o__UCB3	f__UCB3	g__	s__	1.29844	4357.48	0.304226
	bin.169	d__Bacteria	p__Proteobacteria	c__Gammaproteobacteria	o__Burkholderiales	f__Burkholderiaceae	g__Rubrivivax	s__	2.9322	9840.25	0.634909
	bin.171	d__Bacteria	p__Bacteroidota	c__Bacteroidia	o__AKYH767-A	f__OLB10	g__OLB10	s__	2.80198	9403.27	0.683218
	bin.173	d__Bacteria	p__Bacteroidota	c__Bacteroidia	o__NS11-12g	f__UKL13-3	g__	s__	0.29807	1000.3	0.0723009
	bin.174	d__Bacteria	p__Patescibacteria	c__Microgenomatia	o__UBA10105	f__	g__	s__	0.567981	1906.11	0.136724
	bin.175	d__Bacteria	p__Chloroflexota	c__Ellin6529	o__QHBO01	f__QHBO01	g__	s__	0.80202	2691.53	0.173177
	bin.176	d__Bacteria	p__Proteobacteria	c__Gammaproteobacteria	o__Burkholderiales	f__Burkholderiaceae	g__Rubrivivax	s__	2.32051	7787.48	0.459162
	bin.177	d__Bacteria	p__Proteobacteria	c__Gammaproteobacteria	o__Burkholderiales	f__Casimicrobiaceae	g__VBCG01	s__	0.475808	1596.78	0.0957947
	bin.178	d__Bacteria	p__Planctomycetota	c__Planctomycetes	o__Pirellulales	f__PNKZ01	g__	s__	1.30974	4395.39	0.306662
	bin.179	d__Bacteria	p__Bacteroidota	c__Bacteroidia	o__Flavobacteriales	f__Vicingaceae	g__BCD5	s__BCD5 sp013112825	0.475306	1595.09	0.115547
	bin.180	d__Bacteria	p__Planctomycetota	c__Planctomycetes	o__Gemmatales	f__Gemmataceae	g__	s__	0.282925	949.476	0.0577407
	bin.182	d__Bacteria	p__Proteobacteria	c__Gammaproteobacteria	o__Burkholderiales	f__Burkholderiaceae	g__SCN-69-89	s__	3.85616	12941	0.880097
	bin.184	d__Bacteria	p__Chloroflexota	c__Chloroflexia	o__Thermomicrobiales	f__CFX8	g__	s__	0.464857	1560.03	0.0956585
	bin.185	d__Archaea	p__Halobacteriota	c__Methanosarcinia	o__Methanosarcinales	f__Methanosarcinaceae	g__Methanosarcina	s__Methanosarcina mazei	0.578549	1941.57	0.139926
	bin.186	d__Bacteria	p__Chloroflexota	c__Dehalococcoidia	o__UBA2979	f__UBA2979	g__	s__	0.684081	2295.73	0.146503
	bin.187	d__Bacteria	p__Chloroflexota	c__Anaerolineae	o__SBR1031	f__A4b	g__CFX2	s__	0.393098	1319.21	0.0880062
	bin.188	d__Bacteria	p__Planctomycetota	c__Planctomycetes	o__Pirellulales	f__Pirellulaceae	g__	s__	0.291658	978.786	0.0647948
	bin.191	d__Bacteria	p__Chloroflexota	c__Anaerolineae	o__Caldilineales	f__JAAEKA01	g__JAAEKA01	s__	2.383	7997.19	0.546573
	bin.194	d__Bacteria	p__Chloroflexota	c__Anaerolineae	o__Promineofilales	f__Promineofilaceae	g__WTJY01	s__	0.313473	1051.99	0.0738724
	bin.195	d__Bacteria	p__Chloroflexota	c__Anaerolineae	o__SBR1031	f__A4b	g__OLB13	s__OLB13 sp001567485	15.6046	52368	3.82234
	bin.196	d__Bacteria	p__Actinobacteriota	c__Acidimicrobiia	o__IMCC26256	f__	g__	s__	3.79365	12731.2	0.8871
	bin.198	d__Bacteria	p__Chloroflexota	c__Anaerolineae	o__SBR1031	f__J027	g__SB15	s__	0.366386	1229.57	0.0878666
	bin.199	d__Bacteria	p__Actinobacteriota	c__Thermoleophilia	o__Solirubrobacterales	f__70-9	g__67-14	s__	0.543074	1822.52	0.116119
	bin.201	d__Bacteria	p__Chloroflexota	c__Anaerolineae	o__Anaerolineales	f__EnvOPS12	g__OLB14	s__	1.81408	6087.94	0.41504
	bin.203	d__Bacteria	p__Proteobacteria	c__Gammaproteobacteria	o__GCA-2729495	f__GCA-2729495	g__QUBU01	s__	1.0547	3539.52	0.187335
	bin.205	d__Bacteria	p__Chloroflexota	c__Anaerolineae	o__Promineofilales	f__Promineofilaceae	g__Promineofilum	s__	1.35196	4537.08	0.236999
	bin.208	d__Bacteria	p__Chloroflexota	c__Anaerolineae	o__Anaerolineales	f__EnvOPS12	g__OLB14	s__OLB14 sp001567105	0.53195	1785.19	0.112393
	bin.209	d__Bacteria	p__Planctomycetota	c__Brocadiae	o__Brocadiales	f__Brocadiaceae	g__Jettenia	s__	5.83929	19596.3	1.42315
	bin.210	d__Bacteria	p__Myxococcota	c__Polyangia	o__Polyangiales	f__Polyangiaceae	g__	s__	0.332846	1117.01	0.0716313
	bin.211	d__Bacteria	p__Proteobacteria	c__Gammaproteobacteria	o__Burkholderiales	f__Burkholderiaceae	g__SCN-69-89	s__	1.32824	4457.5	0.255208
	bin.212	d__Bacteria	p__Chloroflexota	c__Ellin6529	o__QHBO01	f__QHBO01	g__	s__	0.676381	2269.89	0.138773
	bin.217	d__Bacteria	p__Chloroflexota	c__Anaerolineae	o__SBR1031	f__UBA2796	g__UBA2796	s__	0.933783	3133.71	0.226194
	bin.218	d__Bacteria	p__OLB16	c__OLB16	o__OLB16	f__OLB16	g__OLB16	s__OLB16 sp001567115	0.294939	989.796	0.0702932
	bin.220	d__Bacteria	p__Actinobacteriota	c__Thermoleophilia	o__Gaiellales	f__Gaiellaceae	g__	s__	1.02247	3431.33	0.217706
	bin.222	d__Bacteria	p__Desulfobacterota_F	c__GWC2-55-46	o__GWC2-55-46	f__GWC2-55-46	g__UBA5799	s__UBA5799 sp002418185	0.432482	1451.38	0.102218
	bin.223	d__Bacteria	p__Chloroflexota	c__Anaerolineae	o__Caldilineales	f__JAAEKA01	g__JAAEKA01	s__	1.05937	3555.18	0.22772
	bin.224	d__Bacteria	p__Chloroflexota	c__Chloroflexia	o__Thermomicrobiales	f__	g__	s__	0.370804	1244.39	0.0850668
	bin.225	d__Bacteria	p__Patescibacteria	c__Dojkabacteria	o__SC72	f__GCA-002793355	g__	s__	0.403563	1354.33	0.0986957
	bin.226	d__Bacteria	p__Proteobacteria	c__Gammaproteobacteria	o__Burkholderiales	f__Burkholderiaceae	g__SCN-69-89	s__SCN-69-89 sp003577305	3.78679	12708.2	0.851231
	bin.228	d__Bacteria	p__Proteobacteria	c__Gammaproteobacteria	o__Steroidobacterales	f__Steroidobacteraceae	g__	s__	0.444937	1493.18	0.0865398
	bin.229	d__Bacteria	p__Chloroflexota	c__Anaerolineae	o__Anaerolineales	f__EnvOPS12	g__OLB14	s__	0.562069	1886.27	0.107694
	bin.231	d__Bacteria	p__Patescibacteria	c__Microgenomatia	o__UBA10105	f__UBA927	g__UBA927	s__UBA927 sp002433895	0.216517	726.617	0.0530369

## Sheet: Table S5
Table S5: Closet relatives of NarHIJ of NOB01
Query	Sequence	Identity	E-value	Function	Strain	Phylum
NarH	NGZ08619.1	83.5	8.3e-264	nitrate reductase subunit beta	Nitrospira sp. LK70	Nitrospirae
NarH	WP_124703790.1	68.1	1.5e-220	nitrate reductase subunit beta	Sulfuriferula multivorans	Proteobacteria
NarH	WP_224945266.1	68.1	1.9e-220	nitrate reductase subunit beta	Massilia sp. MS-15
NarH	WP_124947135.1	67.7	3.3e-220	nitrate reductase subunit beta	Sulfurirhabdus autotrophica
NarH	WP_056125117.1	68.1	5.6e-220	MULTISPECIES: nitrate reductase subunit beta	unclassified Massili
NarH	WP_056329317.1	68.1	7.4e-220	nitrate reductase subunit beta	Massilia sp. Root1485
NarH	WP_036228091.1	67.9	9.6e-220	nitrate reductase subunit beta	Massilia sp. JS1662
NarH	WP_137173798.1	68.5	9.6e-220	nitrate reductase subunit beta	Massilia sp. HP4
NarH	CAL61818.1	67.5	9.6e-220	Nitrate reductase, beta subunit	Herminiimonas arsenicoxydans
NarH	WP_225237874.1	67.9	9.6e-220	nitrate reductase subunit beta	Massilia oculi
NarH	WP_198117011.1	67.9	1.6e-219	nitrate reductase subunit beta	Massilia rhizosphaerae
NarH	WP_036244190.1	67.9	1.6e-219	nitrate reductase subunit beta	Massilia sp. BSC265
NarH	WP_147934117.1	68.1	2.8e-219	nitrate reductase subunit beta	Massilia sp. GEM5
NarH	WP_123070172.1	68.1	2.8e-219	nitrate reductase subunit beta	Massilia aurea
NarH	WP_211523746.1	67.9	2.8e-219	nitrate reductase subunit beta	Massilia sp. AB1
NarH	WP_211527470.1	67.9	2.8e-219	nitrate reductase subunit beta	Massilia sp. ZL223
NarH	WP_057153891.1	68.3	3.7e-219	nitrate reductase subunit beta	Massilia sp. Root351
NarH	WP_211519579.1	67.7	3.7e-219	nitrate reductase subunit beta	Massilia sp. ST3
NarH	WP_056396194.1	68.1	3.7e-219	nitrate reductase subunit beta	Massilia sp. Root418
NarH	WP_155469691.1	67.7	3.7e-219	nitrate reductase subunit beta	Massilia buxea
NarH	WP_027863681.1	67.7	4.8e-219	MULTISPECIES: nitrate reductase subunit beta	Massilia
NarH	WP_208280450.1	68.1	6.2e-219	nitrate reductase subunit beta	Massilia oculi
NarH	WP_230021412.1	68.3	6.2e-219	nitrate reductase subunit beta	Massilia sp. Bi118
NarH	WP_161086849.1	67.7	8.1e-219	nitrate reductase subunit beta	Rugamonas sp. FT81W
NarH	WP_131145619.1	67.5	1.4e-218	nitrate reductase subunit beta	Massilia albidiflava
NarJ	NGZ08620.1	71.3	1.2e-59	nitrate reductase molybdenum cofactor assembly chaperone	Nitrospira sp. LK70	Nitrospirae
NarJ	WP_028989419.1	48.2	1.1e-36	nitrate reductase molybdenum cofactor assembly chaperone	Thermithiobacillus tepidarius	Proteobacteria
NarJ	MBI5752296.1	44	1.9e-33	nitrate reductase molybdenum cofactor assembly chaperone	Hydrogenophilales bacterium
NarJ	MBS1185712.1	44.2	2.5e-33	narJ	Proteobacteria bacterium
NarJ	OYY62396.1	43.7	4.3e-33	nitrate reductase molybdenum cofactor assembly chaperone	Hydrogenophilales bacterium 28-61-11
NarJ	MBS1210950.1	47.9	5.6e-33	narJ	Proteobacteria bacterium
NarJ	ODU51200.1	43.7	9.5e-33	nitrate reductase molybdenum cofactor assembly chaperone	Thiobacillus sp. SCN 63-374
NarJ	OZA14777.1	44.2	1.2e-32	nitrate reductase molybdenum cofactor assembly chaperone	Hydrogenophilales bacterium 17-62-8
NarJ	OGU54068.1	44.2	1.2e-32	nitrate reductase molybdenum cofactor assembly chaperone	Hydrogenophilales bacterium RIFOXYA1_FULL_63_33
NarJ	MBT9539071.1	44	2.8e-32	nitrate reductase molybdenum cofactor assembly chaperone	Thiobacillus sp.
NarJ	WP_018077139.1	42.6	2.8e-32	nitrate reductase molybdenum cofactor assembly chaperone	Thiobacillus denitrificans
NarJ	MBN8763393.1	44.2	3.6e-32	nitrate reductase molybdenum cofactor assembly chaperone	Thiobacillus sp.
NarJ	MBI1283428.1	44.2	4.7e-32	nitrate reductase molybdenum cofactor assembly chaperone	Thiobacillus sp.
NarJ	KAB2308454.1	43.1	6.1e-32	nitrate reductase molybdenum cofactor assembly chaperone	Betaproteobacteria bacterium SCN2
NarJ	MBW8370971.1	43.5	6.1e-32	nitrate reductase molybdenum cofactor assembly chaperone	Thiobacillus sp.
NarJ	MBN9402316.1	50	1e-31	nitrate reductase molybdenum cofactor assembly chaperone	Burkholderiales bacterium
NarJ	WP_059662866.1	45.2	1e-31	nitrate reductase molybdenum cofactor assembly chaperone	Burkholderia ubonensis
NarJ	WP_060305947.1	45.2	1.4e-31	nitrate reductase molybdenum cofactor assembly chaperone	Burkholderia ubonensis
NarJ	WP_059742835.1	45.2	1.4e-31	nitrate reductase molybdenum cofactor assembly chaperone	Burkholderia ubonensis
NarJ	WP_045567975.1	45.2	1.4e-31	nitrate reductase molybdenum cofactor assembly chaperone	Burkholderia ubonensis
NarJ	WP_059839441.1	45.2	1.4e-31	nitrate reductase molybdenum cofactor assembly chaperone	Burkholderia ubonensis
NarJ	WP_071763917.1	45.2	1.4e-31	nitrate reductase molybdenum cofactor assembly chaperone	Burkholderia ubonensis
NarJ	MBN8767714.1	43.7	1.4e-31	nitrate reductase molybdenum cofactor assembly chaperone	Thiobacillus sp.
NarJ	WP_060269655.1	45.2	1.8e-31	nitrate reductase molybdenum cofactor assembly chaperone	Burkholderia ubonensis
NarJ	WP_060019147.1	45.2	1.8e-31	nitrate reductase molybdenum cofactor assembly chaperone	Burkholderia ubonensis
NarI	NGZ08621.1	79.1	2.5e-98	respiratory nitrate reductase subunit gamma	Nitrospira sp. LK70	Nitrospirae
NarI	MBU6504267.1	59.5	6.6e-67	respiratory nitrate reductase subunit gamma	Betaproteobacteria bacterium	Proteobacteria
NarI	HEU63082.1	58.7	1.9e-66	respiratory nitrate reductase subunit gamma	Betaproteobacteria bacterium
NarI	WP_147704238.1	56.9	5.6e-66	respiratory nitrate reductase subunit gamma	Zeimonas arvi
NarI	WP_028875246.1	58	7.3e-66	respiratory nitrate reductase subunit gamma	Tepidiphilus margaritifer
NarI	ODT35981.1	56	7.3e-66	respiratory nitrate reductase subunit gamma	Lautropia sp. SCN 70-15
NarI	MBT9567123.1	55.3	2.1e-65	respiratory nitrate reductase subunit gamma	Thiobacillus sp.
NarI	MBI4195995.1	57.8	2.8e-65	respiratory nitrate reductase subunit gamma	Betaproteobacteria bacterium
NarI	MBI4207106.1	55.1	3.6e-65	respiratory nitrate reductase subunit gamma	Betaproteobacteria bacterium
NarI	MBI3042558.1	58.7	3.6e-65	respiratory nitrate reductase subunit gamma	Betaproteobacteria bacterium
NarI	WP_055423060.1	55.8	3.6e-65	MULTISPECIES: respiratory nitrate reductase subunit gamma	Tepidiphilus
NarI	MBX9810593.1	57.3	1.4e-64	respiratory nitrate reductase subunit gamma	Burkholderiales bacterium
NarI	MBM3354208.1	57.2	8.9e-64	respiratory nitrate reductase subunit gamma	Betaproteobacteria bacterium
NarI	WP_124703792.1	56.4	8.9e-64	respiratory nitrate reductase subunit gamma	Sulfuriferula multivorans
NarI	WP_028989418.1	57.5	1.2e-63	respiratory nitrate reductase subunit gamma	Thermithiobacillus tepidarius
NarI	MBI4123971.1	55	4.4e-63	respiratory nitrate reductase subunit gamma	Betaproteobacteria bacterium
NarI	MBP6007259.1	56.7	9.8e-63	respiratory nitrate reductase subunit gamma	Rhodoferax sp.
NarI	MBI1283429.1	54.4	1.7e-62	respiratory nitrate reductase subunit gamma	Thiobacillus sp.
NarI	KPK34520.1	56.4	2.9e-62	nitrate reductase	Betaproteobacteria bacterium SG8_40
NarI	MBK9220406.1	54	3.7e-62	respiratory nitrate reductase subunit gamma	Uliginosibacterium sp.
NarI	OGA39876.1	54.5	6.4e-62	respiratory nitrate reductase subunit gamma	Betaproteobacteria bacterium RIFCSPLOWO2_12_FULL_68_19
NarI	MCC7184125.1	54.9	1.1e-61	respiratory nitrate reductase subunit gamma	Rhodocyclaceae bacterium
NarI	PHM20816.1	54.5	1.1e-61	respiratory nitrate reductase subunit gamma	Curvibacter sp. PD_MW3
NarI	WP_025514264.1	55.8	1.8e-61	respiratory nitrate reductase subunit gamma	Bordetella trematum
NarI	MBK9615058.1	53.5	1.8e-61	respiratory nitrate reductase subunit gamma	Uliginosibacterium sp.
